# Supplementary material for: Species classification and novel plasmid identifications in Arcobacter cryaerophilus and Arcobacter cryaerophilus-like organisms
Source: Front Microbiol. 2022 Sep 21;13:984450. doi: 10.3389/fmicb.2022.984450 (PMC9535334; doi:10.3389/fmicb.2022.984450)
Supplement: Supplementary file 1 [file Table_1.XLSX]

## Sheet: Sheet1
table S1-Sheet1 Genomes and background information for 90 analyzed strains
Strain	Species	Isolation source	Isolation country	Scaffolds	Full_len	N50	N90	ORF	GC content	BioProject/Accession	Genomes Features
CNAC001	Arcobacter cryaerophilus	chicken	China	48	2261640	146679	29275	2224	0.2716	JAMXEW000000000	Draft, obtained in this study
CNAC002	Arcobacter cryaerophilus-like_3	chicken	China	43	2273860	157849	29439	2232	0.2717	JAMXEV000000000	Draft, obtained in this study
CNAC004	Arcobacter cryaerophilus-like_3	chicken	China	56	2385503	106049	29339	2334	0.2713	JAMXEU000000000	Draft, obtained in this study
CNAC006	Arcobacter cryaerophilus-like_3	chicken	China	49	2264044	146682	29323	2230	0.2716	JAMXET000000000	Draft, obtained in this study
CNAC007	Arcobacter cryaerophilus-like_3	chicken	China	31	1982638	136433	43259	2045	0.2748	JAMXES000000000	Draft, obtained in this study
CNAC009	Arcobacter cryaerophilus-like_3	chicken	China	63	2370300	77654	27354	2324	0.2711	JAMXER000000000	Draft, obtained in this study
CNAC010	Arcobacter cryaerophilus-like_3	chicken	China	37	2110167	171886	67907	2156	0.2731	JAMXEQ000000000	Draft, obtained in this study
CNAC016	Arcobacter cryaerophilus-like_2	chicken	China	40	2207013	206102	26191	2197	0.2727	JAMXEP000000000	Draft, obtained in this study
CNAC017	Arcobacter cryaerophilus-like_2	chicken	China	44	2083692	131238	30356	2146	0.2744	JAMXEO000000000	Draft, obtained in this study
CNAC021	Arcobacter cryaerophilus-like_3	chicken	China	37	2137651	134014	32436	2141	0.2723	JAMXEN000000000	Draft, obtained in this study
CNAC024	Arcobacter cryaerophilus-like_2	chicken	China	43	2083657	121689	30356	2147	0.2744	JAMXEM000000000	Draft, obtained in this study
CNAC028	Arcobacter cryaerophilus-like_3	chicken	China	23	1993605	210848	106523	2060	0.2739	JAMXEL000000000	Draft, obtained in this study
CNAC030	Arcobacter cryaerophilus-like_2	chicken	China	31	2131337	204031	51716	2147	0.2735	JAMXEK000000000	Draft, obtained in this study
CNAC032	Arcobacter cryaerophilus-like_3	chicken	China	20	2166916	272438	91200	2215	0.2713	JAMXEJ000000000	Draft, obtained in this study
CNAC040	Arcobacter cryaerophilus-like_3	chicken	China	44	2058717	113486	33884	2103	0.2732	JAMXEI000000000	Draft, obtained in this study
CNAC043	Arcobacter cryaerophilus-like_3	chicken	China	28	2156512	214298	39664	2201	0.2724	JAMXEH000000000	Draft, obtained in this study
CNAC055	Arcobacter cryaerophilus-like_3	chicken	China	39	2139026	158710	39231	2145	0.2723	JAMXEG000000000	Draft, obtained in this study
CNAC060	Arcobacter cryaerophilus-like_3	chicken	China	46	2030109	170024	22634	2085	0.2724	JAMXEF000000000	Draft, obtained in this study
CNAC065	Arcobacter cryaerophilus-like_3	chicken	China	25	2122032	240213	63253	2168	0.2733	JAMXEE000000000	Draft, obtained in this study
CNAC067	Arcobacter cryaerophilus-like_3	chicken	China	29	2157546	214322	39688	2200	0.2724	JAMXED000000000	Draft, obtained in this study
CNAC069	Arcobacter cryaerophilus-like_3	chicken	China	23	2068294	222520	56001	2098	0.2728	JAMXEC000000000	Draft, obtained in this study
CNAC077	Arcobacter cryaerophilus-like_3	chicken	China	16	2045826	252341	141838	2110	0.2733	JAMXEB000000000	Draft, obtained in this study
CNAC079	Arcobacter cryaerophilus-like_3	chicken	China	20	1904187	192537	73036	1963	0.274	JAMXEA000000000	Draft, obtained in this study
CNAC081	Arcobacter cryaerophilus-like_3	chicken	China	41	2138629	158708	42281	2140	0.2723	JAMXDZ000000000	Draft, obtained in this study
CNAC084	Arcobacter cryaerophilus-like_3	chicken	China	19	2113963	395132	60894	2177	0.273	JAMXDY000000000	Draft, obtained in this study
CNAC090	Arcobacter cryaerophilus-like_3	chicken	China	40	2138614	158708	40683	2140	0.2723	JAMXDX000000000	Draft, obtained in this study
CNAC091	Arcobacter cryaerophilus-like_3	chicken	China	63	2305891	123165	23058	2380	0.2726	JAMXDW000000000	Draft, obtained in this study
CNAC095	Arcobacter cryaerophilus-like_3	chicken	China	33	2097954	213992	41063	2120	0.2733	JAMXDV000000000	Draft, obtained in this study
CNAC126	Arcobacter cryaerophilus-like_3	chicken	China	62	2163675	139351	23173	2199	0.2759	JAMXDU000000000	Draft, obtained in this study
CNAC127	Arcobacter cryaerophilus-like_3	chicken	China	27	2139303	304615	43289	2174	0.2731	JAMXDT000000000	Draft, obtained in this study
CNAC128	Arcobacter cryaerophilus-like_3	chicken	China	20	2120395	304615	59487	2151	0.273	JAMXDS000000000	Draft, obtained in this study
CNAC129	Arcobacter cryaerophilus-like_3	chicken	China	23	2096884	164089	62612	2134	0.2743	JAMXDR000000000	Draft, obtained in this study
CNAC130	Arcobacter cryaerophilus-like_3	chicken	China	19	2180154	188800	83447	2216	0.2723	JAMXDQ000000000	Draft, obtained in this study
CNAC131	Arcobacter cryaerophilus-like_3	chicken	China	22	1986287	272908	88451	2036	0.2744	JAMXDP000000000	Draft, obtained in this study
CNAC132	Arcobacter cryaerophilus-like_3	chicken	China	49	2203198	115363	26550	2171	0.2736	JAMXDO000000000	Draft, obtained in this study
CNAC133	Arcobacter cryaerophilus-like_3	chicken	China	41	1971762	110193	27478	2043	0.2742	JAMXDN000000000	Draft, obtained in this study
CNAC134	Arcobacter cryaerophilus-like_3	chicken	China	28	2155033	168533	38771	2204	0.2718	JAMXDM000000000	Draft, obtained in this study
CNAC135	Arcobacter cryaerophilus-like_3	chicken	China	18	2024675	255852	79304	2078	0.2735	JAMXDL000000000	Draft, obtained in this study
CNAC136	Arcobacter cryaerophilus-like_3	chicken	China	22	2047291	195870	60222	2136	0.2735	JAMXDK000000000	Draft, obtained in this study
CNAC144	Arcobacter cryaerophilus-like_3	chicken	China	61	2290648	106659	28038	2277	0.2732	JAMXDJ000000000	Draft, obtained in this study
CNAC145	Arcobacter cryaerophilus-like_3	chicken	China	40	2190030	124845	35585	2244	0.2745	JAMXDI000000000	Draft, obtained in this study
CNAC146	Arcobacter cryaerophilus-like_3	chicken	China	22	1939507	202217	94177	1987	0.2752	JAMXDH000000000	Draft, obtained in this study
ICDCAC48	Arcobacter cryaerophilus-like_3	chicken	China	2	2211108	2049116	2049116	2253	0.2748	CP099556	Complete, obtained in this study
123	Arcobacter cryaerophilus	feces (dog)	Belgium	8	1987555	656377	128299	1987	0.2737	NERN00000000	Draft, obtained from public
151	Arcobacter cryaerophilus	stool (human)	Switzerland	12	2043164	435621	141689	2059	0.2735	NERO00000000	Draft, obtained from public
382	Arcobacter cryaerophilus	stool (human)	Belgium	58	2256512	95369	26276	2252	0.272	NERP00000000	Draft, obtained from public
938	Arcobacter cryaerophilus	stool (human)	Belgium	69	2146078	75027	16398	2223	0.275	NERQ00000000	Draft, obtained from public
16CS0366-1-AR-1	Arcobacter cryaerophilus	feces (goose)	Germany	72	2169688	210807	34949	2174	0.2749	PRJNA632720	Draft, obtained from public
16CS0366-1-AR-2	Arcobacter cryaerophilus	feces (goose)	Germany	70	2167353	187291	39327	2168	0.2751	PRJNA632720	Draft, obtained from public
16CS0366-1-AR-3	Arcobacter cryaerophilus	feces (goose)	Germany	44	2152227	210707	34949	2170	0.2723	PRJNA632720	Draft, obtained from public
16CS0366-1-AR-4	Arcobacter cryaerophilus	feces (goose)	Germany	61	2158570	173934	29379	2165	0.2739	PRJNA632720	Draft, obtained from public
16CS0369-1-AR-1	Arcobacter cryaerophilus	feces (goose)	Germany	49	2156503	210707	39470	2169	0.2732	PRJNA632720	Draft, obtained from public
16CS0369-1-AR-4	Arcobacter cryaerophilus	feces (goose)	Germany	1	2021348	2021348	2021348	2047	27.51%%	CP060264	Draft, obtained from public
16CS0814-1	Arcobacter cryaerophilus	feces (goose)	Germany	28	2068721	189012	53181	2098	0.2736	PRJNA632720	Draft, obtained from public
16CS0830-1	Arcobacter cryaerophilus	feces (goose)	Germany	1	2054162	2054162	2054162	2056	27.52%%	CP060692	Draft, obtained from public
16CS0847-1	Arcobacter cryaerophilus	feces (goose)	Germany	114	2135478	94323	13353	2145	0.2751	PRJNA632720	Draft, obtained from public
16CS0847-2	Arcobacter cryaerophilus	feces (goose)	Germany	74	2129158	153321	38719	2146	0.276	PRJNA632720	Draft, obtained from public
16CS0847-4	Arcobacter cryaerophilus	feces (goose)	Germany	134	2170673	177662	41470	2167	0.276	PRJNA632720	Draft, obtained from public
16CS0847-5	Arcobacter cryaerophilus	feces (goose)	Germany	154	2099316	31227	7512	2106	0.2736	PRJNA632720	Draft, obtained from public
16CS0847-6	Arcobacter cryaerophilus	feces (goose)	Germany	63	2122405	145568	38719	2143	0.2747	PRJNA632720	Draft, obtained from public
16CS1285-3	Arcobacter cryaerophilus	feces (duck)	Germany	70	2363443	122014	27477	2355	0.2728	PRJNA632720	Draft, obtained from public
16CS1285-4	Arcobacter cryaerophilus	feces (duck)	Germany	1	2136856	2136856	2136856	2185	0.2768	CP060693	Draft, obtained from public
16CS1290-1	Arcobacter cryaerophilus	feces (goose)	Germany	65	2124693	181833	27391	2148	0.2744	PRJNA632720	Draft, obtained from public
16CS1292-4	Arcobacter cryaerophilus	feces (goose)	Germany	1	2020388	2020388	2020388	2044	27.58%%	CP060694	Draft, obtained from public
17CS0830-1	Arcobacter cryaerophilus	feces (goose)	Germany	52	2097704	158455	48806	2110	0.2751	PRJNA632720	Draft, obtained from public
17CS0996-A	Arcobacter cryaerophilus	feces (duck)	Germany	88	2045355	95489	28203	2044	0.2771	PRJNA632720	Draft, obtained from public
17CS0996-B	Arcobacter cryaerophilus	feces (duck)	Germany	42	2034806	370364	66219	2037	0.276	PRJNA632720	Draft, obtained from public
17CS1055-A	Arcobacter cryaerophilus	feces (goose)	Germany	72	2185721	218242	61771	2201	0.276	PRJNA632720	Draft, obtained from public
17CS1055-B	Arcobacter cryaerophilus	feces (goose)	Germany	39	2128504	386735	112952	2154	0.2746	PRJNA632720	Draft, obtained from public
17CS1061	Arcobacter cryaerophilus	feces (goose)	Germany	173	2006179	31242	7963	1988	0.2796	PRJNA632720	Draft, obtained from public
17CS1201-2	Arcobacter cryaerophilus	feces (duck)	Germany	54	2205361	144802	40306	2207	0.2746	PRJNA632720	Draft, obtained from public
ATCC43158	Arcobacter cryaerophilus	aborted bovine	United Kingdom	2	2108340	2006909	2006909	2098	0.2733	CP032823.1	Complete, obtained from public
G13RTA	Arcobacter cryaerophilus	shellfish	New Zealand	1	2115546	2115546	2115546	2169	0.2743	CP026655	Complete, obtained from public
D2610	Arcobacter cryaerophilus	blood (human)	USA	1	2055914	2055914	2055914	2019	0.2751	CP032825.1	Complete, obtained from public
L397	Arcobacter cryaerophilus	wastewater	Canada	96	2313036	56051	15986	2322	0.2701	LRUQ00000000	Draft, obtained from public
L398	Arcobacter cryaerophilus	water	Canada	67	2034882	64420	21399	2073	0.2722	LRUR00000000	Draft, obtained from public
L399	Arcobacter cryaerophilus	wastewater	Canada	91	2101776	54372	12018	2158	0.274	LRUS00000000	Draft, obtained from public
L400	Arcobacter cryaerophilus	wastewater	Canada	88	2209164	54663	16262	2201	0.2729	LRUT00000000	Draft, obtained from public
L401	Arcobacter cryaerophilus	feces (goose)	Canada	83	2175281	58920	15804	2174	0.2708	LRUU00000000	Draft, obtained from public
L406	Arcobacter cryaerophilus	water	Canada	64	2019737	64258	21114	2051	0.2742	LRUV00000000	Draft, obtained from public
LMG9904	Arcobacter cryaerophilus	aborted bovine	United Kingdom	2	2260431	2006108	2006108	2102	0.2757	CP021072	Complete, obtained from public
LMG10210	Arcobacter cryaerophilus	aborted cow	Canada	70	2165012	355803	38454	2281	0.2735	NXGE00000000	Draft, obtained from public
LMG10228	Arcobacter cryaerophilus	aborted pig	Canada	127	2066440	38970	8858	2157	0.2733	NERS00000000	Draft, obtained from public
LMG10229	Arcobacter cryaerophilus	aborted pig	Canada	27	2061307	199142	83208	2102	0.2723	NXGD00000000	Draft, obtained from public
LMG24291	Arcobacter cryaerophilus	aborted cow	Ireland	91	2062141	64364	12229	2061	0.2734	NXGK00000000	Draft, obtained from public
LMG9065	Arcobacter cryaerophilus	aborted sheep	Ireland	56	2023111	158564	34175	2107	0.2757	NXGI00000000	Draft, obtained from public
LMG9861	Arcobacter cryaerophilus	aborted cow	Ireland	32	2068859	178435	47316	2037	0.274	NXGJ00000000	Draft, obtained from public
LMG9865	Arcobacter cryaerophilus	aborted pig	United Kingdom	23	2085711	209885	58751	2093	0.2818	NERR00000000	Draft, obtained from public
LMG9871	Arcobacter cryaerophilus	aborted cow	Ireland	180	2107083	63430	12484	2056	0.2728	NXGH00000000	Draft, obtained from public
M830MA	Arcobacter cryaerophilus	shellfish	New Zealand	1	2169748	2169748	2169748	2294	0.2757	CP026656	Complete, obtained from public

## Sheet: Sheet2
Table S1-Sheet2 Information on representative strains of 27 species in Arcobacter genus
Taxon	GenBank accession number
Arcobacter skirrowii	CP032099
Arcobacter defluvii	CP053835
Arcobacter ellisii	CP032097
Arcobacter cryaerophilus	CP032823
Arcobacter ebronensis	PDKK01000000
Arcobacter cloacae	NXII01000000
Arcobacter anaerophilus	CP041070
Arcobacter faecis	CP053837
Arcobacter halophilus	CP031218
Arcobacter cibarius	CP043857
Arcobacter lekithochrous	CP054052
Arcobacter acticola	CP042652
Arcobacter trophiarum	CP031367
Arcobacter suis	CP032100
Arcobacter nitrofigilis	NC014166
Arcobacter mytili	CP031219
Arcobacter canalis	CP042812
Arcobacter molluscorum	CP032098
Arcobacter porcinus	CP036246
Arcobacter thereius	CP035926
Arcobacter butzleri	CP000361
Arcobacter pacificus	CP035928
Arcobacter venerupis	CP053840
Arcobacter lanthieri	CP053839
Arcobacter aquimarinus	CP030944
Arcobacter marinus	CP032101
Arcobacter bivalviorum	CP031217
