# Supplementary material for: Species classification and novel plasmid identifications in Arcobacter cryaerophilus and Arcobacter cryaerophilus-like organisms
Source: Front Microbiol. 2022 Sep 21;13:984450. doi: 10.3389/fmicb.2022.984450 (PMC9535334; doi:10.3389/fmicb.2022.984450)
Supplement: Supplementary file 2 [file Table_2.XLSX]

## Sheet: Table S2
Table S2 Large plasmids in Arcobacter
plasmids	Host species	Length (bp)	G+C%	Accession number
pCNAC48	A. cryaerophilus-like_3	161992	0.2704	CP099557
pM830MA	A. cryaerophilus	160910	0.2499	MK715471.1
pATCC43158	A. cryaerophilus	100975	0.2463	CP021073
pAFAEC	A. faecis	140289	0.2502	CP053838.1
pACIB	A. cibarius	237519	0.2745	CP043858.1
pACLO	A. cloacae	189043	0.2588	CP053834.1
