# Supplementary material for: Species classification and novel plasmid identifications in Arcobacter cryaerophilus and Arcobacter cryaerophilus-like organisms
Source: Front Microbiol. 2022 Sep 21;13:984450. doi: 10.3389/fmicb.2022.984450 (PMC9535334; doi:10.3389/fmicb.2022.984450)
Supplement: Supplementary file 3 [file Table_3.XLSX]

## Sheet: Table S3
Table S3 Primers used for drug resistance genes detection
Primers	5’-3’	Product (bp)
aph(3')-IIIa-F	TAAAGGGACCACCTATGAT
aph(3')-IIIa-R	GGAGTGAAAGAGCCTGATG	223
optrA-F	GAACCTACTAACCACCTT
optrA-R	ACTTGCCTTGAACTACTG	419
aph(2'')-Ih-F	ACGAGATATTGCCAGTT
aph(2'')-Ih-R	GCATTTAGTCTTTCCA	183
VEB-3-F	AAAAGCCAGAATAGGAG
VEB-3-R	TGTCCATTCGGTAAAGT	672
ereB-F	TGGAGATACCCGAGTTG
ereB-R	GGGCTGCTTGTGATGT	449
msrD-F	TCCAGGTGAACTTGCC
msrD-R	AAACAGTGCCTTATCCC	748
mefA-F	GTCTTGTCTATGGCTTCAC
mefA-R	ATTCAGGCTTAATCTTCTC	895
