# Supplementary material for: Species classification and novel plasmid identifications in Arcobacter cryaerophilus and Arcobacter cryaerophilus-like organisms
Source: Front Microbiol. 2022 Sep 21;13:984450. doi: 10.3389/fmicb.2022.984450 (PMC9535334; doi:10.3389/fmicb.2022.984450)
Supplement: Supplementary file 4 [file Table_4.XLSX]

## Sheet: Sheet1
	Table S4-Sheet1 Results of Average Nucleotide Identity (ANI) and in silico DNA-DNA hybridization (isDDH) between type genomes of the Arcobacter genus
	A. skirrowii	A. defluvii	A. ellisii	A. cryaerophilus	A. ebronensis	A. cloacae	A. anaerophilus	A. faecis	A. halophilus	A. cibarius	A. lekithochrous	A. acticola	A. trophiarum	A. suis	A. nitrofigilis	A. mytili	A. canalis	A. molluscorum	A. porcinus	A. thereius	A. butzleri	A. pacificus	A. venerupis	A. lanthieri	A. aquimarinus	A. marinus	A. bivalviorum
A. skirrowii		0.21	0.212	0.261	0.188	0.209	0.196	0.252	0.193	0.236	0.196	0.205	0.234	0.202	0.191	0.196	0.192	0.19	0.231	0.238	0.217	0.197	0.202	0.235	0.21	0.188	0.191
A. defluvii	0.834965		0.341	0.21	0.191	0.274	0.192	0.213	0.197	0.213	0.206	0.249	0.207	0.255	0.196	0.201	0.195	0.197	0.209	0.204	0.261	0.214	0.25	0.218	0.28	0.194	0.196
A. ellisii	0.836322	0.883575		0.214	0.191	0.289	0.188	0.212	0.199	0.218	0.209	0.249	0.206	0.259	0.195	0.2	0.198	0.198	0.206	0.205	0.26	0.214	0.253	0.218	0.284	0.199	0.198
A. cryaerophilus	0.863365	0.833045	0.835139		0.188	0.21	0.19	0.252	0.193	0.243	0.198	0.204	0.302	0.205	0.191	0.196	0.193	0.19	0.231	0.23	0.217	0.197	0.208	0.235	0.21	0.188	0.193
A. ebronensis	0.826415	0.830637	0.828512	0.820876		0.189	0.213	0.189	0.191	0.186	0.186	0.192	0.185	0.192	0.188	0.193	0.185	0.193	0.189	0.189	0.195	0.192	0.191	0.195	0.191	0.187	0.201
A. cloacae	0.837418	0.857887	0.86698	0.835381	0.828658		0.186	0.213	0.196	0.213	0.205	0.245	0.201	0.26	0.194	0.202	0.194	0.194	0.201	0.202	0.244	0.211	0.249	0.215	0.509	0.195	0.197
A. anaerophilus	0.821641	0.825259	0.822052	0.819309	0.831	0.820296		0.188	0.189	0.189	0.191	0.194	0.192	0.191	0.191	0.192	0.192	0.192	0.191	0.193	0.195	0.192	0.196	0.19	0.189	0.19	0.2
A. faecis	0.846688	0.833525	0.834008	0.854009	0.822328	0.834094	0.82188		0.193	0.285	0.195	0.206	0.241	0.206	0.193	0.197	0.189	0.191	0.227	0.226	0.224	0.195	0.206	0.237	0.212	0.188	0.189
A. halophilus	0.82442	0.828371	0.827726	0.825106	0.829402	0.826723	0.826079	0.824491		0.195	0.195	0.195	0.191	0.196	0.195	0.231	0.308	0.232	0.193	0.196	0.198	0.2	0.197	0.2	0.199	0.314	0.203
A. cibarius	0.849004	0.838627	0.841584	0.848702	0.825755	0.84001	0.819051	0.859491	0.824287		0.199	0.211	0.233	0.206	0.195	0.197	0.194	0.198	0.227	0.224	0.22	0.2	0.207	0.227	0.214	0.196	0.196
A. lekithochrous	0.820279	0.827225	0.827922	0.818851	0.821646	0.826754	0.822158	0.820042	0.82616	0.821006		0.213	0.202	0.21	0.193	0.194	0.193	0.193	0.2	0.2	0.208	0.211	0.209	0.202	0.205	0.195	0.201
A. acticola	0.831139	0.844065	0.844972	0.829183	0.826832	0.845227	0.82255	0.8293	0.824746	0.833278	0.829556		0.202	0.262	0.198	0.204	0.196	0.198	0.202	0.203	0.232	0.216	0.263	0.213	0.245	0.195	0.201
A. trophiarum	0.84843	0.83062	0.830531	0.869966	0.824653	0.830609	0.820978	0.847778	0.822193	0.841624	0.817932	0.8266		0.199	0.189	0.195	0.192	0.188	0.229	0.227	0.209	0.196	0.199	0.228	0.204	0.196	0.185
A. suis	0.829947	0.848501	0.853407	0.829297	0.824696	0.855099	0.822002	0.831871	0.826257	0.835476	0.82836	0.852796	0.82724		0.196	0.202	0.198	0.2	0.199	0.2	0.236	0.215	0.321	0.212	0.258	0.198	0.199
A. nitrofigilis	0.825559	0.83362	0.830519	0.825176	0.830159	0.832011	0.823992	0.824798	0.828155	0.827641	0.826995	0.834471	0.824042	0.833458		0.194	0.194	0.198	0.189	0.188	0.197	0.193	0.202	0.191	0.195	0.195	0.193
A. mytili	0.828849	0.830529	0.833188	0.826788	0.829564	0.831256	0.825437	0.828188	0.839044	0.829872	0.827851	0.830439	0.825694	0.830614	0.827729		0.232	0.227	0.196	0.196	0.205	0.202	0.199	0.199	0.202	0.23	0.203
A. canalis	0.823966	0.82677	0.826863	0.819908	0.826316	0.825417	0.825613	0.824553	0.872083	0.823966	0.826079	0.826332	0.823283	0.826092	0.830432	0.838716		0.232	0.192	0.189	0.197	0.196	0.201	0.193	0.196	0.637	0.196
A. molluscorum	0.824571	0.829704	0.828238	0.824281	0.831063	0.827468	0.82904	0.827123	0.842031	0.827626	0.825644	0.828156	0.826933	0.826534	0.83196	0.838727	0.839699		0.191	0.196	0.201	0.197	0.198	0.193	0.198	0.23	0.196
A. porcinus	0.849689	0.832946	0.831707	0.845253	0.82434	0.832506	0.819534	0.845081	0.826372	0.844126	0.818236	0.827543	0.847361	0.828267	0.823356	0.826958	0.823368	0.824113		0.508	0.208	0.208	0.198	0.218	0.205	0.191	0.192
A. thereius	0.847049	0.831467	0.833404	0.843769	0.825678	0.831986	0.819997	0.84425	0.825888	0.843075	0.818255	0.828705	0.845906	0.827998	0.825384	0.826429	0.824305	0.823505	0.934377		0.207	0.204	0.202	0.219	0.203	0.191	0.193
A. butzleri	0.842205	0.854581	0.856587	0.836959	0.828859	0.848186	0.823257	0.839851	0.827736	0.840005	0.82227	0.83745	0.835182	0.844569	0.828814	0.83193	0.82756	0.830544	0.837255	0.836923		0.213	0.234	0.228	0.249	0.2	0.197
A. pacificus	0.825746	0.832091	0.834958	0.82301	0.831687	0.832297	0.825455	0.824171	0.831943	0.829589	0.830966	0.833039	0.823579	0.83196	0.82947	0.831723	0.82892	0.830885	0.824605	0.827221	0.831712		0.213	0.199	0.212	0.197	0.203
A. venerupis	0.829827	0.847378	0.848667	0.83231	0.824932	0.849933	0.821901	0.830011	0.826001	0.830841	0.828721	0.853785	0.825481	0.878043	0.835258	0.828879	0.825835	0.828032	0.827389	0.828412	0.842778	0.830388		0.21	0.25	0.199	0.199
A. lanthieri	0.841578	0.83761	0.836673	0.842539	0.826772	0.834591	0.823005	0.848021	0.825394	0.841885	0.821141	0.83093	0.840046	0.831363	0.828033	0.828809	0.824812	0.826368	0.842737	0.841122	0.843141	0.824839	0.830944		0.216	0.194	0.191
A. aquimarinus	0.837533	0.86064	0.864249	0.83331	0.829742	0.933149	0.821564	0.833151	0.828246	0.837987	0.827327	0.8442	0.829635	0.851938	0.831701	0.832091	0.825781	0.828064	0.833728	0.830285	0.849959	0.832326	0.847879	0.834956		0.199	0.196
A. marinus	0.8255	0.82848	0.828853	0.820798	0.826592	0.825868	0.82363	0.824584	0.874617	0.824334	0.826089	0.828244	0.822238	0.826376	0.830233	0.83732	0.956661	0.839333	0.822528	0.823088	0.826529	0.829121	0.827714	0.826125	0.827383		0.199
A. bivalviorum	0.825436	0.832264	0.831614	0.821297	0.832362	0.832438	0.826606	0.821795	0.838565	0.82642	0.830773	0.830295	0.822924	0.830117	0.829459	0.834682	0.831686	0.832414	0.822822	0.822571	0.828337	0.83912	0.829421	0.825699	0.831593	0.833165

## Sheet: Sheet2
	Table S4-Sheet2 Results of Average Nucleotide Identity (ANI) and in silico DNA-DNA hybridization (isDDH) between genomes of the four genetic subclades.
Strain		subclade IV
		16CS0366-1-AR-2	CNAC129	CNAC095	CNAC081	CNAC128	17CS0830-1	17CS1055-A	CNAC127	L399	16CS0366-1-AR-3	16CS0830-1	CNAC010	CNAC004	CNAC002	M830MA	CNAC043	CNAC028	CNAC133	CNAC144	CNAC055	CNAC006	L406	16CS0847-1	16CS0369-1-AR-1	CNAC060	ICDCAC48	CNAC009	CNAC145	CNAC126	D2610	CNAC136	17CS0996-B	CNAC084	16CS0369-1-AR-4	16CS0847-5	CNAC079	16CS0366-1-AR-4	123	CNAC134	G13RTA	CNAC007	L398	16CS0847-4	LMG10229	16CS0366-1-AR-1	CNAC135	382	17CS0996-A
subclade IV	16CS0366-1-AR-2		0.815	0.754	0.811	0.81	0.831	0.833	0.811	0.762	1	0.835	0.81	0.81	0.813	0.815	0.84	0.823	0.809	0.812	0.811	0.814	0.838	0.835	1	0.82	0.828	0.809	0.815	0.809	0.845	0.816	0.841	0.829	1	0.836	0.778	1	0.836	0.809	0.745	0.823	0.756	0.834	0.753	1	0.793	0.802	0.841
	CNAC129	0.980045		0.744	0.805	0.807	0.812	0.818	0.807	0.747	0.815	0.82	0.812	0.802	0.804	0.798	0.811	0.804	0.809	0.8	0.805	0.804	0.831	0.818	0.815	0.818	0.812	0.802	0.798	0.807	0.822	0.805	0.818	0.812	0.82	0.819	0.766	0.816	0.817	0.797	0.743	0.805	0.75	0.817	0.741	0.815	0.791	0.795	0.818
	CNAC095	0.972875	0.97181		0.735	0.739	0.752	0.752	0.74	0.737	0.754	0.758	0.735	0.724	0.727	0.728	0.76	0.75	0.736	0.742	0.737	0.728	0.768	0.747	0.754	0.744	0.751	0.724	0.749	0.743	0.757	0.746	0.759	0.755	0.76	0.749	0.744	0.754	0.76	0.736	0.732	0.751	0.73	0.746	0.804	0.754	0.734	0.735	0.759
	CNAC081	0.980295	0.979818	0.971681		0.809	0.816	0.81	0.81	0.744	0.811	0.808	0.801	0.807	0.808	0.795	0.802	0.807	0.794	0.796	0.999	0.808	0.817	0.806	0.811	0.808	0.807	0.806	0.804	0.805	0.812	0.799	0.809	0.806	0.817	0.809	0.779	0.812	0.817	0.802	0.735	0.806	0.743	0.806	0.74	0.811	0.799	0.789	0.809
	CNAC128	0.980222	0.980094	0.971896	0.97986		0.808	0.813	1	0.746	0.81	0.805	0.802	0.806	0.809	0.796	0.81	0.805	0.806	0.803	0.808	0.809	0.824	0.818	0.81	0.82	0.806	0.806	0.806	0.807	0.816	0.799	0.82	0.811	0.814	0.817	0.766	0.811	0.821	0.791	0.736	0.807	0.742	0.818	0.742	0.81	0.797	0.791	0.82
	17CS0830-1	0.982271	0.980546	0.973088	0.980609	0.980479		0.816	0.808	0.758	0.831	0.819	0.8	0.813	0.815	0.799	0.813	0.815	0.807	0.806	0.814	0.815	0.832	0.824	0.831	0.823	0.826	0.813	0.815	0.804	0.825	0.796	0.831	0.811	0.837	0.824	0.774	0.831	0.835	0.813	0.752	0.814	0.743	0.824	0.747	0.831	0.798	0.795	0.831
	17CS1055-A	0.982353	0.980363	0.973236	0.980701	0.980673	0.981524		0.813	0.753	0.833	0.827	0.808	0.812	0.813	0.808	0.826	0.816	0.807	0.801	0.81	0.814	0.837	0.839	0.832	0.821	0.824	0.812	0.813	0.814	0.847	0.808	0.828	0.817	0.833	0.84	0.784	0.833	0.825	0.812	0.747	0.816	0.75	0.839	0.745	0.833	0.799	0.789	0.828
	CNAC127	0.980196	0.980015	0.971897	0.979853	0.999967	0.980442	0.980674		0.747	0.811	0.806	0.803	0.807	0.81	0.797	0.811	0.806	0.806	0.804	0.809	0.81	0.824	0.819	0.811	0.82	0.807	0.807	0.806	0.807	0.816	0.8	0.821	0.812	0.815	0.818	0.766	0.811	0.822	0.792	0.736	0.808	0.743	0.818	0.742	0.811	0.798	0.792	0.821
	L399	0.974824	0.97253	0.971032	0.973083	0.972672	0.974189	0.973494	0.972617		0.762	0.761	0.74	0.749	0.75	0.746	0.759	0.758	0.737	0.748	0.742	0.75	0.758	0.756	0.762	0.746	0.759	0.749	0.74	0.741	0.761	0.743	0.754	0.755	0.762	0.756	0.786	0.818	0.755	0.739	0.799	0.758	0.784	0.756	0.735	0.762	0.736	0.737	0.757
	16CS0366-1-AR-3	0.99996	0.98009	0.972891	0.980258	0.980216	0.982256	0.982391	0.9802	0.974931		0.835	0.81	0.81	0.813	0.815	0.84	0.823	0.809	0.812	0.811	0.814	0.839	0.835	1	0.82	0.828	0.809	0.815	0.809	0.845	0.816	0.841	0.829	1	0.836	0.778	1	0.836	0.809	0.745	0.823	0.757	0.835	0.753	1	0.793	0.802	0.841
	16CS0830-1	0.981486	0.980162	0.972935	0.98001	0.979457	0.981284	0.981954	0.979384	0.974409	0.981492		0.804	0.818	0.82	0.811	0.822	0.818	0.807	0.815	0.806	0.82	0.832	0.831	0.829	0.826	0.826	0.818	0.812	0.81	0.83	0.814	0.83	0.827	0.837	0.837	0.788	0.83	0.827	0.807	0.754	0.819	0.756	0.836	0.746	0.835	0.8	0.799	0.83
	CNAC010	0.979797	0.980038	0.971595	0.978793	0.979244	0.979616	0.980561	0.979211	0.972499	0.979796	0.979046		0.801	0.802	0.79	0.803	0.799	0.8	0.785	0.801	0.802	0.822	0.808	0.81	0.8	0.806	0.8	0.805	0.811	0.807	0.797	0.816	0.796	0.81	0.808	0.753	0.81	0.813	0.793	0.727	0.799	0.735	0.807	0.727	0.81	0.798	0.777	0.816
	CNAC004	0.980061	0.979746	0.971379	0.980299	0.979627	0.981235	0.981307	0.979551	0.973081	0.980096	0.980895	0.979118		0.998	0.795	0.81	0.803	0.799	0.798	0.807	0.999	0.834	0.813	0.81	0.82	0.815	0.999	0.804	0.804	0.819	0.802	0.823	0.813	0.821	0.814	0.763	0.811	0.817	0.792	0.74	0.804	0.745	0.813	0.724	0.81	0.796	0.786	0.823
	CNAC002	0.98008	0.979838	0.971646	0.980345	0.979898	0.981308	0.981441	0.979851	0.973126	0.980141	0.980998	0.979182	0.999911		0.796	0.813	0.804	0.8	0.8	0.809	1	0.835	0.816	0.813	0.821	0.817	0.997	0.806	0.806	0.82	0.804	0.824	0.814	0.822	0.817	0.763	0.814	0.818	0.794	0.742	0.805	0.747	0.816	0.725	0.813	0.797	0.789	0.824
	M830MA	0.980153	0.978631	0.971967	0.978749	0.978562	0.979639	0.980167	0.978477	0.972494	0.980192	0.98009	0.977853	0.978985	0.979061		0.803	0.8	0.791	0.797	0.794	0.796	0.821	0.816	0.815	0.809	0.813	0.795	0.794	0.798	0.813	0.802	0.817	0.805	0.818	0.816	0.761	0.815	0.816	0.805	0.74	0.801	0.737	0.815	0.721	0.815	0.789	0.792	0.817
	CNAC043	0.982225	0.980064	0.973633	0.98035	0.980359	0.98138	0.982225	0.980365	0.974049	0.982212	0.981786	0.979703	0.981002	0.981174	0.980004		0.829	0.807	0.802	0.801	0.813	0.844	0.834	0.839	0.824	0.827	0.811	0.809	0.805	0.836	0.807	0.837	0.82	0.844	0.835	0.776	0.841	0.83	0.801	0.747	0.83	0.752	0.834	0.745	0.84	0.806	0.794	0.837
	CNAC028	0.980731	0.979353	0.972536	0.979872	0.979454	0.980692	0.9808	0.979412	0.973999	0.980658	0.980714	0.979161	0.979953	0.979972	0.978908	0.981224		0.795	0.788	0.808	0.805	0.835	0.816	0.823	0.807	0.812	0.804	0.807	0.802	0.821	0.801	0.822	0.817	0.823	0.816	0.765	0.823	0.82	0.795	0.741	1	0.745	0.813	0.739	0.823	0.812	0.793	0.822
	CNAC133	0.979965	0.979996	0.971285	0.978742	0.979719	0.979698	0.97982	0.979665	0.971586	0.979944	0.979574	0.978826	0.979083	0.979115	0.97767	0.979745	0.978555		0.789	0.793	0.8	0.814	0.804	0.809	0.802	0.804	0.8	0.796	0.804	0.808	0.796	0.81	0.796	0.81	0.805	0.76	0.809	0.803	0.795	0.732	0.795	0.733	0.803	0.731	0.809	0.795	0.786	0.81
	CNAC144	0.979884	0.979461	0.972004	0.979464	0.979415	0.980916	0.980616	0.979256	0.973238	0.979891	0.980366	0.978603	0.979597	0.979845	0.979089	0.98001	0.979145	0.978326		0.795	0.801	0.824	0.819	0.812	0.808	0.804	0.798	0.802	0.799	0.817	0.805	0.818	0.795	0.817	0.821	0.759	0.812	0.815	0.8	0.725	0.789	0.735	0.819	0.734	0.812	0.789	0.791	0.818
	CNAC055	0.980164	0.979771	0.971903	0.999765	0.979599	0.980671	0.980645	0.979558	0.973001	0.980126	0.979971	0.978855	0.980344	0.980383	0.978651	0.980451	0.979952	0.978737	0.979377		0.809	0.818	0.808	0.811	0.807	0.809	0.807	0.805	0.806	0.814	0.797	0.811	0.804	0.816	0.81	0.778	0.811	0.815	0.804	0.733	0.808	0.744	0.808	0.741	0.811	0.798	0.788	0.811
	CNAC006	0.980143	0.979845	0.971717	0.980258	0.97986	0.981257	0.981392	0.979821	0.973173	0.980203	0.980921	0.979155	0.999909	0.99988	0.979083	0.981124	0.979958	0.979083	0.979832	0.980277		0.835	0.816	0.813	0.822	0.816	0.998	0.806	0.806	0.82	0.803	0.824	0.814	0.822	0.817	0.764	0.814	0.818	0.794	0.742	0.806	0.747	0.816	0.725	0.814	0.798	0.789	0.824
	L406	0.983037	0.981465	0.974098	0.981316	0.981425	0.982948	0.983199	0.981357	0.974396	0.983064	0.982858	0.980961	0.983089	0.983088	0.981313	0.983195	0.981825	0.980338	0.98214	0.981437	0.983073		0.848	0.838	0.842	0.834	0.834	0.83	0.828	0.85	0.816	0.84	0.832	0.838	0.847	0.788	0.838	0.842	0.816	0.754	0.834	0.753	0.847	0.757	0.838	0.812	0.808	0.84
	16CS0847-1	0.981945	0.980413	0.973148	0.980415	0.980555	0.982265	0.98325	0.98053	0.97408	0.981961	0.982388	0.979994	0.981358	0.98152	0.980947	0.981904	0.980425	0.979686	0.981229	0.980491	0.981437	0.983671		0.835	0.829	0.82	0.812	0.824	0.82	0.853	0.82	0.837	0.828	0.843	0.999	0.785	0.835	0.836	0.808	0.756	0.818	0.748	1	0.748	0.835	0.799	0.796	0.837
	16CS0369-1-AR-1	0.999963	0.980095	0.972853	0.980244	0.98018	0.98225	0.982379	0.980182	0.974926	0.999971	0.981464	0.979789	0.98007	0.980082	0.980164	0.982183	0.980722	0.979929	0.979848	0.980112	0.98015	0.983023	0.981943		0.82	0.828	0.809	0.815	0.809	0.845	0.816	0.841	0.829	1	0.836	0.778	1	0.836	0.809	0.745	0.823	0.756	0.834	0.753	1	0.793	0.802	0.841
	CNAC060	0.981309	0.980517	0.972498	0.980161	0.98068	0.981642	0.981486	0.980674	0.97336	0.981315	0.981485	0.979628	0.981199	0.981184	0.979879	0.981473	0.980232	0.97925	0.980353	0.980069	0.981253	0.982591	0.982234	0.981324		0.817	0.821	0.808	0.813	0.837	0.813	0.826	0.818	0.823	0.832	0.776	0.82	0.825	0.809	0.744	0.809	0.747	0.828	0.738	0.82	0.798	0.807	0.826
	ICDCAC48	0.981659	0.98041	0.972843	0.980082	0.980096	0.981593	0.981858	0.98006	0.974365	0.981551	0.980977	0.979501	0.980935	0.981185	0.98026	0.981936	0.980015	0.97974	0.979855	0.980235	0.981053	0.982592	0.981486	0.981623	0.981229		0.815	0.81	0.812	0.831	0.81	0.827	0.829	0.836	0.821	0.782	0.828	0.825	0.803	0.745	0.813	0.743	0.819	0.75	0.828	0.797	0.794	0.827
	CNAC009	0.979913	0.979693	0.971433	0.980229	0.979525	0.981146	0.981337	0.979483	0.973129	0.979942	0.980696	0.979072	0.999753	0.999673	0.978897	0.980827	0.979927	0.979029	0.979413	0.980235	0.999752	0.983068	0.981283	0.979869	0.981157	0.980891		0.804	0.804	0.819	0.802	0.822	0.813	0.82	0.814	0.762	0.81	0.817	0.791	0.74	0.806	0.745	0.812	0.723	0.809	0.796	0.786	0.822
	CNAC145	0.980429	0.978816	0.972665	0.97992	0.980003	0.980763	0.980363	0.979955	0.972227	0.980458	0.980254	0.979741	0.980018	0.980132	0.978741	0.98062	0.979834	0.978531	0.979613	0.979956	0.980081	0.98178	0.981325	0.98042	0.979775	0.980635	0.979997		0.796	0.828	0.797	0.819	0.804	0.817	0.825	0.762	0.815	0.814	0.799	0.736	0.807	0.739	0.824	0.74	0.815	0.79	0.799	0.819
	CNAC126	0.98019	0.979993	0.972161	0.979764	0.980031	0.980618	0.980756	0.980034	0.972304	0.980184	0.980388	0.979903	0.979974	0.980081	0.978705	0.98041	0.979527	0.979863	0.979347	0.979787	0.980098	0.981488	0.980762	0.98016	0.980533	0.980284	0.979877	0.979527		0.821	0.803	0.818	0.807	0.812	0.818	0.764	0.809	0.818	0.79	0.73	0.801	0.736	0.819	0.73	0.809	0.793	0.79	0.821
	D2610	0.983144	0.980857	0.973375	0.981103	0.980974	0.982394	0.983652	0.980992	0.974101	0.983138	0.982562	0.979926	0.981814	0.981823	0.980709	0.982414	0.980705	0.979526	0.981359	0.981166	0.981797	0.983637	0.984127	0.98313	0.982244	0.982263	0.981703	0.981194	0.981047		0.82	0.838	0.83	0.845	0.853	0.789	0.845	0.838	0.814	0.758	0.821	0.746	0.853	0.749	0.845	0.804	0.802	0.838
	CNAC136	0.980004	0.979471	0.972057	0.979335	0.979339	0.97987	0.980454	0.97933	0.972445	0.979995	0.979764	0.979107	0.979722	0.979842	0.978826	0.979833	0.979526	0.979094	0.979647	0.979282	0.979814	0.981078	0.98065	0.979994	0.980235	0.979988	0.979714	0.979173	0.979924	0.980895		0.821	0.801	0.821	0.819	0.768	0.816	0.817	0.789	0.737	0.806	0.741	0.819	0.735	0.816	0.799	0.787	0.821
	17CS0996-B	0.982734	0.980756	0.973169	0.980893	0.981001	0.982195	0.982451	0.980962	0.973855	0.982749	0.982149	0.980498	0.981422	0.981434	0.980823	0.982676	0.981412	0.980076	0.981347	0.98099	0.98142	0.983143	0.982949	0.982726	0.981901	0.981725	0.981314	0.980949	0.981056	0.982664	0.981023		0.825	0.842	0.837	0.788	0.841	0.84	0.806	0.745	0.823	0.745	0.836	0.749	0.841	0.805	0.802	1
	CNAC084	0.982111	0.980404	0.973205	0.980336	0.980769	0.98064	0.981487	0.980767	0.974312	0.982112	0.981733	0.9798	0.980829	0.980834	0.979905	0.981538	0.980585	0.979062	0.979612	0.980294	0.980824	0.98262	0.981831	0.982101	0.981204	0.982133	0.980777	0.980029	0.980119	0.982032	0.979772	0.981773		0.829	0.827	0.776	0.829	0.829	0.808	0.752	0.82	0.748	0.827	0.75	0.829	0.799	0.795	0.825
	16CS0369-1-AR-4	0.999962	0.980073	0.972865	0.980243	0.980196	0.982234	0.982408	0.980179	0.974897	0.999973	0.981508	0.979802	0.980102	0.980129	0.9805	0.982193	0.980722	0.979923	0.979874	0.980112	0.980202	0.983051	0.981933	0.999971	0.981357	0.981528	0.979918	0.980441	0.980117	0.983157	0.980017	0.98274	0.982104		0.844	0.778	1	0.837	0.82	0.747	0.824	0.758	0.843	0.753	1	0.793	0.802	0.842
	16CS0847-5	0.982127	0.980529	0.973268	0.980486	0.980624	0.982257	0.983311	0.980603	0.97418	0.982099	0.982545	0.98004	0.98156	0.981654	0.980942	0.982029	0.980396	0.979694	0.981403	0.980603	0.981582	0.983727	0.999808	0.982118	0.982375	0.981572	0.981277	0.981236	0.980844	0.984119	0.980639	0.982953	0.981845	0.982082		0.785	0.836	0.836	0.81	0.755	0.817	0.748	0.999	0.748	0.836	0.8	0.796	0.837
	CNAC079	0.976499	0.974727	0.971751	0.975895	0.974975	0.976185	0.97638	0.974982	0.976663	0.976443	0.976487	0.973763	0.975224	0.975282	0.974499	0.976214	0.975008	0.97399	0.974739	0.97588	0.97511	0.97761	0.976766	0.976404	0.975752	0.976721	0.975003	0.974638	0.97482	0.976896	0.97476	0.976665	0.976064	0.976566	0.97678		0.778	0.786	0.763	0.787	0.765	0.789	0.784	0.743	0.778	0.753	0.755	0.788
	16CS0366-1-AR-4	0.999966	0.980092	0.972902	0.980273	0.980256	0.982257	0.982388	0.980247	0.974913	0.999988	0.981506	0.979765	0.98009	0.980123	0.980136	0.982232	0.98073	0.979939	0.979869	0.980144	0.98017	0.983036	0.982004	0.999982	0.981346	0.98172	0.979915	0.980422	0.980033	0.983113	0.980009	0.982716	0.982095	0.999985	0.982169	0.97649		0.836	0.81	0.745	0.823	0.757	0.835	0.753	1	0.793	0.803	0.841
	123	0.982413	0.980584	0.973508	0.981005	0.981215	0.982435	0.982344	0.981173	0.973941	0.982354	0.982259	0.980261	0.981153	0.981172	0.980429	0.982339	0.980818	0.979528	0.980885	0.980913	0.981138	0.983542	0.982572	0.9824	0.98204	0.981716	0.981065	0.980392	0.981177	0.983022	0.980732	0.98311	0.981723	0.982338	0.982661	0.976614	0.982405		0.805	0.739	0.82	0.753	0.835	0.751	0.836	0.805	0.799	0.84
	CNAC134	0.980488	0.97972	0.97154	0.980494	0.979682	0.98086	0.980935	0.979651	0.973021	0.980443	0.980207	0.979279	0.979229	0.979201	0.979586	0.979781	0.979627	0.979586	0.979525	0.980596	0.979134	0.98188	0.980277	0.980442	0.980424	0.979987	0.978929	0.979488	0.979166	0.981086	0.978865	0.98098	0.980633	0.980471	0.980494	0.974915	0.980493	0.980881		0.725	0.795	0.737	0.808	0.731	0.809	0.793	0.786	0.809
	G13RTA	0.972514	0.971718	0.970792	0.97145	0.971321	0.972894	0.97297	0.971297	0.979097	0.972529	0.973005	0.971099	0.971955	0.972076	0.972003	0.972655	0.972002	0.971086	0.971288	0.971404	0.972062	0.974071	0.97313	0.972481	0.972379	0.972489	0.97197	0.971847	0.970657	0.973483	0.971372	0.97305	0.972707	0.972545	0.973231	0.976405	0.972513	0.972944	0.970258		0.743	0.829	0.756	0.726	0.745	0.724	0.725	0.748
	CNAC007	0.980757	0.979418	0.972559	0.979817	0.979483	0.980769	0.980879	0.97945	0.974084	0.980749	0.98081	0.97922	0.98001	0.980022	0.979032	0.981395	0.999877	0.97868	0.979319	0.979914	0.979988	0.981859	0.980616	0.980742	0.980359	0.980173	0.979951	0.980014	0.979707	0.980883	0.979643	0.981518	0.980558	0.980758	0.980589	0.975041	0.980756	0.980888	0.979746	0.971991		0.745	0.816	0.74	0.823	0.812	0.794	0.823
	L398	0.973554	0.971896	0.9705	0.971899	0.971974	0.972254	0.973096	0.971868	0.977309	0.973574	0.973366	0.971121	0.972263	0.972298	0.971444	0.973105	0.971925	0.970934	0.971713	0.971992	0.972353	0.973391	0.972778	0.973501	0.972767	0.972189	0.97229	0.971871	0.971072	0.972521	0.971765	0.972824	0.972523	0.973584	0.972792	0.97669	0.973533	0.973132	0.97202	0.98136	0.971962		0.748	0.723	0.756	0.729	0.731	0.746
	16CS0847-4	0.981975	0.980374	0.973153	0.980409	0.980557	0.982265	0.983269	0.980529	0.974113	0.981975	0.982403	0.979971	0.981382	0.981532	0.980911	0.981901	0.980298	0.979656	0.981233	0.980525	0.981449	0.983677	0.999955	0.981964	0.982213	0.9815	0.981222	0.981211	0.980757	0.984153	0.980643	0.982887	0.981842	0.981938	0.99986	0.976732	0.982027	0.982594	0.980312	0.973079	0.980481	0.97276		0.748	0.835	0.799	0.796	0.836
	LMG10229	0.973027	0.971264	0.977919	0.971331	0.971597	0.97226	0.972081	0.971556	0.970705	0.97305	0.972196	0.970319	0.971146	0.971226	0.971305	0.971928	0.971491	0.970367	0.971077	0.971413	0.971202	0.973239	0.9721	0.972995	0.972068	0.97239	0.97103	0.97177	0.970872	0.972155	0.970889	0.972495	0.972678	0.973077	0.972199	0.971353	0.973042	0.972227	0.971632	0.969472	0.971619	0.969583	0.972083		0.753	0.724	0.736	0.749
	16CS0366-1-AR-1	0.99996	0.980095	0.97286	0.980251	0.980194	0.982294	0.982389	0.980194	0.974926	0.999961	0.981473	0.979789	0.979958	0.980079	0.980179	0.982222	0.980763	0.979957	0.979892	0.980121	0.980145	0.98303	0.981958	0.999982	0.981346	0.98157	0.979776	0.980441	0.98008	0.983153	0.980024	0.98274	0.982101	0.999977	0.982134	0.976418	0.999988	0.982397	0.980555	0.972542	0.980783	0.973536	0.981976	0.972995		0.793	0.802	0.841
	CNAC135	0.979045	0.978704	0.971121	0.979141	0.97898	0.979624	0.979903	0.978925	0.971944	0.979138	0.979534	0.978395	0.979233	0.97924	0.977952	0.979961	0.979941	0.97857	0.978567	0.979043	0.979233	0.980547	0.979884	0.979079	0.979361	0.979346	0.979165	0.978711	0.97853	0.980029	0.979128	0.98042	0.979409	0.979106	0.979908	0.973583	0.979047	0.979799	0.978986	0.970951	0.980044	0.970999	0.979757	0.970476	0.979114		0.778	0.805
	382	0.978958	0.978046	0.971443	0.97848	0.978219	0.978904	0.979158	0.978091	0.971963	0.978894	0.979405	0.977383	0.978394	0.978497	0.977964	0.978687	0.978331	0.977413	0.978297	0.978374	0.978408	0.979809	0.97896	0.978911	0.979942	0.97925	0.978127	0.978773	0.978145	0.9797	0.978294	0.979951	0.978985	0.978864	0.979188	0.974295	0.978986	0.979568	0.978365	0.970908	0.978462	0.970895	0.979032	0.970687	0.978873	0.977466		0.802
	17CS0996-A	0.982721	0.980802	0.9732	0.98091	0.981001	0.982175	0.982448	0.980934	0.974031	0.982742	0.982141	0.980509	0.98146	0.981472	0.980815	0.982663	0.981413	0.98007	0.981324	0.980965	0.98141	0.983166	0.982945	0.982722	0.9819	0.981743	0.981309	0.980925	0.981098	0.982679	0.980954	0.999993	0.981769	0.982718	0.98299	0.976648	0.98271	0.983067	0.980944	0.97309	0.981516	0.972944	0.982953	0.972525	0.982731	0.980427	0.979901
	CNAC132	0.977863	0.978017	0.970335	0.978059	0.977961	0.978944	0.97907	0.977933	0.972054	0.977854	0.977851	0.976898	0.977166	0.977422	0.976657	0.978125	0.977027	0.976837	0.977649	0.977881	0.977419	0.979662	0.978876	0.977877	0.978587	0.978595	0.977119	0.977377	0.977849	0.979321	0.977733	0.978685	0.978311	0.977874	0.978864	0.973622	0.977895	0.978924	0.977588	0.970074	0.976967	0.970244	0.978776	0.969589	0.977872	0.976727	0.975925	0.978643
	CNAC091	0.979889	0.978701	0.971341	0.979187	0.97944	0.979186	0.979603	0.979379	0.971817	0.979902	0.979738	0.978451	0.979026	0.979229	0.978369	0.980555	0.979891	0.97819	0.977544	0.979258	0.979108	0.980475	0.980463	0.979868	0.979655	0.979723	0.978939	0.978215	0.97882	0.980014	0.978186	0.980523	0.979345	0.979943	0.980532	0.974524	0.97989	0.980303	0.979228	0.970858	0.979984	0.970742	0.98045	0.970823	0.979872	0.979005	0.977345	0.980538
	CNAC130	0.977129	0.97472	0.971458	0.974758	0.975524	0.976472	0.976591	0.975463	0.974914	0.977131	0.975883	0.974953	0.975384	0.975504	0.974575	0.975784	0.975534	0.974874	0.974933	0.974963	0.975472	0.977007	0.97631	0.977117	0.975484	0.976241	0.975289	0.974086	0.974581	0.976224	0.975075	0.976376	0.975544	0.977126	0.976331	0.976835	0.977133	0.97623	0.974837	0.974918	0.975656	0.973905	0.976308	0.970116	0.977128	0.97455	0.973466	0.976394
	CNAC069	0.980417	0.979917	0.972691	0.980271	0.979669	0.981634	0.982476	0.979673	0.973973	0.980406	0.980832	0.979457	0.98048	0.980712	0.980167	0.980637	0.980181	0.979643	0.980539	0.980511	0.98071	0.982658	0.981036	0.9804	0.981116	0.980695	0.980356	0.980483	0.98002	0.982045	0.979936	0.981983	0.981306	0.98041	0.981142	0.975616	0.980482	0.981876	0.979657	0.972334	0.980424	0.972242	0.981019	0.971898	0.980413	0.978833	0.978446	0.981979
	17CS1055-B	0.978934	0.977823	0.971175	0.977495	0.978356	0.978323	0.978561	0.978316	0.971943	0.978957	0.978102	0.977448	0.978065	0.97804	0.976586	0.979186	0.978475	0.977936	0.976827	0.977373	0.97795	0.979517	0.979428	0.978897	0.978757	0.978898	0.977965	0.977284	0.97773	0.979259	0.977416	0.978968	0.978557	0.978994	0.979452	0.973239	0.978899	0.978789	0.977948	0.970491	0.978555	0.970458	0.97943	0.970905	0.978923	0.978395	0.976684	0.978973
	CNAC067	0.982249	0.980032	0.973653	0.980392	0.980365	0.981432	0.982266	0.98037	0.974043	0.982234	0.981834	0.979646	0.981035	0.981214	0.980042	0.999909	0.981168	0.979651	0.979979	0.980558	0.981158	0.983172	0.98187	0.982215	0.981519	0.981922	0.980829	0.980596	0.980341	0.982421	0.979854	0.982648	0.981518	0.982208	0.982025	0.976084	0.982259	0.982306	0.979874	0.972601	0.981337	0.97308	0.98186	0.971955	0.98225	0.979916	0.978696	0.982687
	CNAC032	0.980534	0.979271	0.971798	0.979428	0.979706	0.979819	0.980648	0.979679	0.973704	0.980516	0.980328	0.978485	0.979651	0.979916	0.978415	0.982245	0.979728	0.978917	0.978348	0.979428	0.979891	0.981877	0.980702	0.980479	0.980247	0.980699	0.979511	0.979409	0.979129	0.98105	0.979095	0.981326	0.98001	0.980504	0.980712	0.974911	0.980523	0.981264	0.979131	0.970286	0.979888	0.971491	0.980521	0.971606	0.980502	0.979522	0.978251	0.981328
	16CS0814-1	0.979712	0.978602	0.97167	0.979122	0.978539	0.979592	0.979679	0.978494	0.972291	0.979661	0.979581	0.978048	0.97882	0.978902	0.977699	0.979538	0.978851	0.978016	0.978256	0.978997	0.978751	0.980359	0.980137	0.979637	0.979334	0.980044	0.978668	0.9786	0.978573	0.979882	0.978535	0.979975	0.980124	0.979714	0.980227	0.974774	0.979717	0.979557	0.978704	0.971286	0.97898	0.971299	0.980145	0.971124	0.979652	0.978877	0.977789	0.979945
	CNAC065	0.981785	0.979912	0.97309	0.980218	0.980321	0.981317	0.981727	0.980268	0.974047	0.981747	0.981542	0.979594	0.980374	0.980554	0.979277	0.981532	0.980098	0.978564	0.978884	0.980151	0.980469	0.982773	0.982174	0.981748	0.980332	0.980628	0.980423	0.979319	0.980096	0.982371	0.979862	0.981989	0.981069	0.98177	0.982237	0.975548	0.981778	0.981784	0.980079	0.972664	0.980155	0.972158	0.982177	0.971573	0.981772	0.977864	0.978733	0.982077
	CNAC021	0.98013	0.979789	0.971833	0.999757	0.979524	0.980632	0.980608	0.979483	0.972989	0.980092	0.979866	0.97877	0.980308	0.980348	0.978573	0.980387	0.979875	0.978647	0.979283	0.999811	0.980243	0.981432	0.980442	0.980095	0.980044	0.980106	0.980136	0.979942	0.979728	0.981128	0.979227	0.981048	0.980192	0.980122	0.980551	0.975839	0.980133	0.980868	0.980587	0.971331	0.979872	0.972099	0.980452	0.971349	0.980085	0.978984	0.97823	0.981036
	CNAC090	0.980135	0.979773	0.971819	0.999739	0.979588	0.980584	0.980639	0.979547	0.972974	0.980094	0.979905	0.978785	0.980329	0.980355	0.978605	0.980345	0.97986	0.978657	0.979293	0.999841	0.980269	0.981413	0.980435	0.980105	0.98007	0.980184	0.980169	0.979957	0.979719	0.981178	0.979206	0.981018	0.98024	0.980121	0.980591	0.975846	0.980135	0.980916	0.980619	0.971316	0.979854	0.972098	0.980465	0.971396	0.980087	0.979052	0.978271	0.981002
	L397	0.98154	0.978894	0.971388	0.979288	0.978815	0.979737	0.980615	0.978772	0.973188	0.981547	0.980333	0.978386	0.979815	0.980261	0.978654	0.980669	0.979901	0.978441	0.978324	0.979209	0.980256	0.981635	0.980291	0.981514	0.980428	0.980218	0.979762	0.979275	0.979606	0.981467	0.978984	0.981031	0.980355	0.981558	0.980428	0.974811	0.981547	0.981154	0.979244	0.971364	0.979925	0.971453	0.980278	0.971582	0.981551	0.978473	0.977348	0.981047
	16CS0847-6	0.981981	0.980365	0.973139	0.980377	0.980531	0.982252	0.983277	0.980499	0.974116	0.981983	0.982396	0.979961	0.98137	0.98152	0.980894	0.981888	0.980288	0.979644	0.98124	0.980493	0.981437	0.983642	0.999951	0.981971	0.982214	0.981492	0.98121	0.981197	0.980803	0.984149	0.980645	0.982891	0.981827	0.981961	0.999857	0.97672	0.982024	0.982586	0.980243	0.973075	0.980469	0.97276	0.999991	0.972076	0.981985	0.979771	0.979008	0.982929
	CNAC040	0.981203	0.979915	0.972031	0.979215	0.98082	0.98082	0.981603	0.980836	0.973468	0.981181	0.981184	0.97964	0.98074	0.981063	0.980086	0.983214	0.980454	0.979691	0.979673	0.979442	0.980998	0.9824	0.981504	0.981188	0.981111	0.980958	0.980663	0.980429	0.980597	0.981624	0.979496	0.981804	0.980986	0.981144	0.981642	0.975596	0.98121	0.981432	0.979868	0.972292	0.980544	0.971934	0.981514	0.971476	0.981201	0.979489	0.978901	0.981796
	LMG10228	0.979763	0.979225	0.972014	0.97871	0.978184	0.98004	0.980162	0.978118	0.972559	0.979824	0.979407	0.978317	0.979077	0.979135	0.978383	0.979346	0.979641	0.978621	0.979002	0.978657	0.97905	0.981083	0.980275	0.979743	0.979827	0.97985	0.978793	0.97897	0.978589	0.980477	0.978618	0.980549	0.980087	0.979698	0.980286	0.974351	0.979866	0.980719	0.978875	0.97095	0.979854	0.971487	0.980273	0.971997	0.979749	0.978964	0.977742	0.980516
	CNAC146	0.981099	0.9803	0.972602	0.98001	0.980774	0.980782	0.980857	0.980625	0.973267	0.981105	0.980942	0.979576	0.980813	0.980735	0.978716	0.981105	0.979466	0.979291	0.980321	0.979906	0.98071	0.98224	0.981299	0.981093	0.980367	0.980915	0.980685	0.979838	0.979008	0.981178	0.980544	0.981333	0.980762	0.981115	0.981362	0.974701	0.981099	0.981209	0.980742	0.972199	0.979508	0.971884	0.981256	0.971859	0.981102	0.979111	0.978426	0.981345
	L400	0.980808	0.979124	0.972033	0.978952	0.97936	0.981427	0.980848	0.979308	0.97313	0.98081	0.980724	0.978684	0.980289	0.980349	0.979389	0.980605	0.979624	0.978566	0.979386	0.978893	0.980461	0.982099	0.981449	0.980798	0.980956	0.980966	0.980305	0.979525	0.979949	0.981561	0.979633	0.981321	0.980627	0.980797	0.981615	0.97573	0.980816	0.981499	0.979288	0.97149	0.979785	0.971874	0.981417	0.971311	0.980803	0.978796	0.978946	0.981384
	16CS1292-4	0.981965	0.980419	0.973126	0.980413	0.980553	0.982184	0.983271	0.980525	0.974084	0.981972	0.98241	0.979937	0.981376	0.981511	0.98102	0.981878	0.980301	0.979678	0.98125	0.980488	0.981424	0.98366	0.999937	0.98195	0.982251	0.981447	0.981217	0.981194	0.980723	0.984134	0.980608	0.982876	0.98182	0.981929	0.999879	0.976701	0.981984	0.982572	0.980278	0.973041	0.980452	0.972675	0.999986	0.972084	0.98196	0.97977	0.978988	0.982885
	151	0.983083	0.981147	0.973522	0.980882	0.981016	0.98298	0.98339	0.980984	0.975216	0.983092	0.982452	0.980319	0.981858	0.981954	0.980948	0.982234	0.981241	0.980104	0.981203	0.980896	0.981856	0.984271	0.983944	0.983083	0.982148	0.981747	0.981716	0.98148	0.981395	0.986416	0.98094	0.982549	0.981654	0.983105	0.98388	0.977117	0.9831	0.982945	0.981389	0.973238	0.981389	0.973095	0.983949	0.97206	0.983095	0.98007	0.980378	0.982522
	CNAC001	0.980167	0.97986	0.971742	0.980287	0.979891	0.981282	0.981412	0.979847	0.973203	0.980227	0.980945	0.979176	0.999901	0.999868	0.97908	0.981096	0.979929	0.979105	0.979777	0.98032	0.999897	0.983126	0.981427	0.980145	0.981243	0.98109	0.999757	0.98011	0.98007	0.981803	0.979795	0.981434	0.980767	0.980222	0.981575	0.975149	0.980165	0.981161	0.979159	0.972035	0.979974	0.972439	0.981363	0.971183	0.980146	0.979353	0.978476	0.981428
	16CS1290-1	0.981977	0.980414	0.973153	0.980403	0.980554	0.982252	0.983261	0.980524	0.974112	0.981981	0.982397	0.979957	0.981362	0.981535	0.980917	0.981852	0.980322	0.979669	0.981234	0.980512	0.981451	0.983656	0.999946	0.981954	0.982242	0.981488	0.981202	0.981213	0.980804	0.98415	0.980654	0.982928	0.981823	0.981953	0.999858	0.976722	0.982034	0.982602	0.980261	0.973081	0.980473	0.972705	0.99998	0.972097	0.98198	0.979797	0.979009	0.982927
	16CS1285-3	0.977728	0.97571	0.97118	0.977381	0.975801	0.976953	0.977619	0.975708	0.970397	0.977643	0.97729	0.975895	0.976264	0.976355	0.975749	0.977273	0.977541	0.975747	0.974887	0.977397	0.976355	0.978125	0.977617	0.977623	0.977086	0.977566	0.976294	0.976976	0.976323	0.977589	0.97623	0.978041	0.977475	0.977626	0.977726	0.972507	0.977729	0.977675	0.976225	0.969182	0.977574	0.969026	0.977612	0.96999	0.977661	0.976528	0.975164	0.977905
	CNAC131	0.979272	0.978936	0.971407	0.978825	0.979108	0.979429	0.979612	0.97907	0.971783	0.979251	0.979316	0.978733	0.979039	0.979098	0.978108	0.979452	0.979132	0.978099	0.978631	0.978733	0.979019	0.98057	0.979945	0.979242	0.979829	0.979834	0.978956	0.978644	0.979087	0.980102	0.979254	0.980377	0.978988	0.979266	0.979957	0.974085	0.97927	0.980329	0.979169	0.971581	0.97917	0.97105	0.979933	0.970652	0.979264	0.977966	0.977688	0.980359
	16CS0847-2	0.981971	0.980364	0.973133	0.980395	0.980531	0.982261	0.983253	0.980506	0.974113	0.98197	0.982386	0.979957	0.981391	0.981523	0.98091	0.981893	0.980283	0.979644	0.981236	0.980472	0.98144	0.983666	0.999934	0.981954	0.982213	0.981487	0.981233	0.981193	0.98074	0.984148	0.980648	0.982883	0.981817	0.981939	0.999872	0.976723	0.982015	0.982598	0.98022	0.973067	0.980465	0.972753	0.999981	0.972094	0.981971	0.979733	0.979026	0.982921
	L401	0.972251	0.970926	0.970173	0.970275	0.970961	0.971406	0.972226	0.970926	0.977524	0.972278	0.972066	0.969704	0.971901	0.971931	0.97069	0.972024	0.971433	0.970079	0.97125	0.970448	0.971999	0.972446	0.971864	0.97227	0.971583	0.971541	0.971952	0.971105	0.970741	0.971619	0.971028	0.971645	0.971831	0.972286	0.9719	0.976935	0.972286	0.972348	0.970593	0.981782	0.971557	0.986539	0.971857	0.969046	0.972284	0.970482	0.970116	0.971807
	CNAC077	0.978498	0.977637	0.96979	0.978126	0.978322	0.977789	0.978075	0.978353	0.971375	0.978437	0.978233	0.976446	0.978011	0.978185	0.976557	0.978312	0.977298	0.977214	0.976957	0.978071	0.978134	0.979804	0.978615	0.978414	0.978448	0.978608	0.977947	0.977616	0.977619	0.97888	0.977254	0.97894	0.978243	0.978523	0.978737	0.973029	0.978469	0.97876	0.978267	0.969634	0.977296	0.969297	0.97875	0.970291	0.978455	0.977005	0.97687	0.978941
	17CS1061	0.970627	0.969465	0.97598	0.969628	0.969333	0.970275	0.969767	0.969362	0.968983	0.970625	0.970353	0.969476	0.970508	0.970367	0.969799	0.971021	0.969891	0.969466	0.969796	0.969533	0.970299	0.971776	0.971102	0.970621	0.97104	0.970979	0.97025	0.970428	0.96985	0.970827	0.969781	0.971286	0.970974	0.970625	0.97111	0.96949	0.970619	0.971442	0.969548	0.96882	0.96999	0.968497	0.971079	0.975131	0.970623	0.968808	0.969063	0.971282
	16CS1285-4	0.968247	0.965829	0.971333	0.967045	0.965812	0.968362	0.968008	0.965693	0.964933	0.96821	0.968182	0.966814	0.966074	0.966212	0.967327	0.968381	0.967163	0.966352	0.966836	0.967072	0.966196	0.96903	0.968669	0.968211	0.967326	0.968025	0.965932	0.966952	0.966066	0.96855	0.966877	0.967947	0.968054	0.968213	0.9687	0.966869	0.96823	0.967864	0.966527	0.965071	0.967297	0.965431	0.968561	0.972778	0.968224	0.96606	0.966746	0.967953
	938	0.968906	0.967908	0.970382	0.967448	0.967905	0.968662	0.968046	0.967781	0.966108	0.968885	0.968382	0.967386	0.967413	0.967691	0.967246	0.968377	0.968108	0.967763	0.968477	0.967305	0.967747	0.969815	0.968818	0.968807	0.96839	0.968733	0.967437	0.968305	0.967753	0.968802	0.967507	0.968753	0.968761	0.968807	0.968826	0.966953	0.968827	0.968902	0.967628	0.965029	0.968046	0.965741	0.968853	0.970773	0.968805	0.96689	0.967586	0.968782
	17CS1201-2	0.968646	0.967355	0.971651	0.968021	0.967274	0.96794	0.968153	0.967306	0.966061	0.968663	0.967639	0.967228	0.967544	0.967578	0.967446	0.968708	0.967711	0.966838	0.967024	0.968014	0.967579	0.969205	0.968337	0.968646	0.967996	0.968327	0.967363	0.967591	0.96767	0.968211	0.967318	0.968453	0.968011	0.968623	0.968426	0.967377	0.968639	0.968628	0.967148	0.965532	0.967779	0.965621	0.968314	0.972653	0.968673	0.967248	0.966671	0.96855
	LMG9861	0.968368	0.967591	0.971697	0.96777	0.967185	0.968652	0.968605	0.967128	0.966275	0.968434	0.968516	0.966988	0.967475	0.967441	0.967113	0.968738	0.967763	0.967257	0.967476	0.967741	0.967444	0.969644	0.969187	0.968359	0.968402	0.968757	0.967317	0.96739	0.967363	0.968764	0.967477	0.968181	0.96832	0.968474	0.969225	0.967288	0.96836	0.967533	0.967458	0.965885	0.967904	0.965963	0.969136	0.97221	0.968363	0.967024	0.967424	0.968187
subclade III	LMG10210	0.954132	0.953466	0.957829	0.953875	0.953814	0.953739	0.953769	0.953804	0.952114	0.954129	0.954077	0.953793	0.952686	0.952877	0.952381	0.954694	0.954522	0.953895	0.953323	0.953893	0.952838	0.954898	0.954293	0.954086	0.954458	0.954984	0.952665	0.953136	0.953161	0.954027	0.953512	0.954329	0.954251	0.954198	0.954373	0.953536	0.954075	0.95445	0.953445	0.952347	0.954536	0.952186	0.9543	0.957809	0.954123	0.953837	0.953876	0.954344
	CNAC030	0.953067	0.951472	0.954595	0.952681	0.952731	0.952195	0.952106	0.952809	0.95056	0.953026	0.952716	0.952197	0.952405	0.952433	0.951207	0.95301	0.951634	0.951225	0.951409	0.952662	0.952341	0.953389	0.952872	0.953011	0.95288	0.953252	0.952227	0.952979	0.951894	0.952607	0.952088	0.952817	0.953353	0.953077	0.952892	0.951542	0.95302	0.953106	0.95259	0.950842	0.951704	0.950112	0.952855	0.955262	0.953039	0.951404	0.952608	0.952818
	CNAC024	0.953441	0.952797	0.954966	0.953435	0.953112	0.952901	0.953085	0.95303	0.950676	0.953364	0.952768	0.952164	0.952925	0.952838	0.952987	0.953378	0.952327	0.95255	0.952529	0.953266	0.952776	0.953212	0.953585	0.953346	0.953422	0.953233	0.952676	0.952841	0.952607	0.952959	0.952008	0.952923	0.953373	0.953389	0.953614	0.951927	0.95345	0.953274	0.953016	0.950633	0.952501	0.950618	0.953551	0.955764	0.95339	0.952467	0.952763	0.953001
	CNAC017	0.953502	0.952861	0.954993	0.953498	0.953174	0.952961	0.953147	0.953093	0.950739	0.953425	0.952831	0.952217	0.952989	0.952903	0.95302	0.953438	0.952388	0.952576	0.952573	0.95333	0.952841	0.953272	0.953668	0.953408	0.953488	0.953303	0.952741	0.952909	0.952664	0.953021	0.95207	0.952985	0.953435	0.95345	0.953675	0.951993	0.953511	0.953338	0.953083	0.950695	0.952564	0.950682	0.953612	0.955808	0.953442	0.952428	0.952804	0.95303
	CNAC016	0.953571	0.953249	0.955531	0.953848	0.954124	0.952593	0.953886	0.954033	0.951761	0.95355	0.953512	0.953402	0.952639	0.952741	0.952662	0.953557	0.952773	0.952709	0.953252	0.953746	0.952598	0.954445	0.954082	0.953531	0.954146	0.953726	0.952526	0.953381	0.953936	0.953876	0.953169	0.954246	0.953892	0.953582	0.954119	0.952819	0.953566	0.954084	0.953759	0.951382	0.952893	0.950978	0.954063	0.955208	0.953555	0.95284	0.952429	0.954208
	LMG9865	0.951275	0.950886	0.954215	0.951407	0.9509	0.951029	0.950702	0.950944	0.949194	0.951262	0.950889	0.949961	0.950965	0.950971	0.950868	0.951145	0.950846	0.950392	0.950414	0.951333	0.950852	0.951707	0.951358	0.951233	0.950993	0.951245	0.950818	0.950646	0.95033	0.950989	0.950254	0.950908	0.950898	0.951298	0.951425	0.950373	0.951277	0.950719	0.950787	0.949458	0.950961	0.949752	0.951319	0.954313	0.951257	0.95014	0.95084	0.950891
subclade II	LMG24291	0.929875	0.928329	0.930473	0.929389	0.928919	0.927916	0.929014	0.928894	0.929412	0.929888	0.929583	0.928052	0.929244	0.929304	0.927477	0.929583	0.928571	0.927895	0.928116	0.929323	0.929187	0.929356	0.92934	0.929898	0.928875	0.929427	0.929151	0.928438	0.928465	0.928846	0.927979	0.929228	0.929042	0.929941	0.929498	0.929337	0.929936	0.929173	0.929085	0.929533	0.928648	0.929315	0.929365	0.930467	0.929899	0.928009	0.929172	0.929207
	LMG9904	0.929828	0.928112	0.93023	0.929422	0.929081	0.927682	0.928711	0.928904	0.929188	0.929886	0.929357	0.927778	0.92913	0.929179	0.927567	0.929287	0.928311	0.927612	0.927876	0.929353	0.929109	0.929038	0.929124	0.929818	0.928617	0.9294	0.929095	0.928242	0.92808	0.928765	0.927719	0.928823	0.928646	0.929936	0.929203	0.929109	0.929893	0.928732	0.928842	0.92922	0.928362	0.928913	0.929013	0.930198	0.929894	0.927759	0.929124	0.928929
	ATCC43158	0.929843	0.928138	0.930194	0.92944	0.929129	0.927692	0.928723	0.92894	0.929196	0.929875	0.929367	0.927798	0.929107	0.929157	0.928048	0.9293	0.928322	0.927625	0.927888	0.929371	0.929089	0.929058	0.929191	0.929835	0.92863	0.929706	0.929074	0.928246	0.928087	0.929145	0.927728	0.928851	0.92882	0.929932	0.929216	0.929119	0.929882	0.928744	0.928877	0.929362	0.928372	0.928931	0.929025	0.930207	0.929884	0.927768	0.929137	0.928942
subclade I	LMG9065	0.93047	0.928978	0.931865	0.929356	0.92921	0.929606	0.929919	0.929295	0.930469	0.930349	0.930407	0.929463	0.929695	0.929611	0.928668	0.929903	0.929543	0.929048	0.928766	0.929271	0.929598	0.930485	0.930193	0.930385	0.929518	0.929916	0.929637	0.929669	0.929088	0.930519	0.929239	0.930222	0.929649	0.93047	0.930344	0.930839	0.930436	0.930254	0.928856	0.93008	0.929626	0.930581	0.930292	0.931878	0.930419	0.929244	0.929415	0.930221
	LMG9871	0.929717	0.928963	0.931364	0.928625	0.928738	0.929309	0.929542	0.928779	0.930434	0.929593	0.929997	0.928856	0.929136	0.929052	0.928535	0.929685	0.929029	0.928261	0.928407	0.928541	0.929078	0.930143	0.930173	0.929667	0.928802	0.929497	0.929144	0.929535	0.928883	0.930016	0.928779	0.929851	0.92936	0.929729	0.93022	0.930135	0.929751	0.929451	0.929189	0.929822	0.929179	0.930585	0.930189	0.931215	0.929749	0.927871	0.928531	0.929859
	Note: The colors of the different strains in the table indicate different subclades.
[truncated: 42 more columns]

## Sheet: Sheet3
	Table S4-Sheet3 Results of Average Nucleotide Identity (ANI) and in silico DNA-DNA hybridization (isDDH) between genomes of the four genetic subclades and type genomes of the Arcobacter genus
		subclade IV
	Strain	16CS0366-1-AR-2	CNAC129	CNAC095	CNAC081	CNAC128	17CS0830-1	17CS1055-A	CNAC127	L399	16CS0366-1-AR-3	16CS0830-1	CNAC010	CNAC004	CNAC002	M830MA	CNAC043	CNAC028	CNAC133	CNAC144	CNAC055	CNAC006	L406	16CS0847-1	16CS0369-1-AR-1	CNAC060	ICDCAC48	CNAC009	CNAC145	CNAC126	D2610	CNAC136	17CS0996-B	CNAC084	16CS0369-1-AR-4	16CS0847-5	CNAC079	16CS0366-1-AR-4	123	CNAC134	G13RTA	CNAC007	L398	16CS0847-4	LMG10229	16CS0366-1-AR-1	CNAC135	382	17CS0996-A
subclade IV	16CS0366-1-AR-2		0.815	0.754	0.811	0.81	0.831	0.833	0.811	0.762	1	0.835	0.81	0.81	0.813	0.815	0.84	0.823	0.809	0.812	0.811	0.814	0.838	0.835	1	0.82	0.828	0.809	0.815	0.809	0.845	0.816	0.841	0.829	1	0.836	0.778	1	0.836	0.809	0.745	0.823	0.756	0.834	0.753	1	0.793	0.802	0.841
	CNAC129	0.980045		0.744	0.805	0.807	0.812	0.818	0.807	0.747	0.815	0.82	0.812	0.802	0.804	0.798	0.811	0.804	0.809	0.8	0.805	0.804	0.831	0.818	0.815	0.818	0.812	0.802	0.798	0.807	0.822	0.805	0.818	0.812	0.82	0.819	0.766	0.816	0.817	0.797	0.743	0.805	0.75	0.817	0.741	0.815	0.791	0.795	0.818
	CNAC095	0.972875	0.97181		0.735	0.739	0.752	0.752	0.74	0.737	0.754	0.758	0.735	0.724	0.727	0.728	0.76	0.75	0.736	0.742	0.737	0.728	0.768	0.747	0.754	0.744	0.751	0.724	0.749	0.743	0.757	0.746	0.759	0.755	0.76	0.749	0.744	0.754	0.76	0.736	0.732	0.751	0.73	0.746	0.804	0.754	0.734	0.735	0.759
	CNAC081	0.980295	0.979818	0.971681		0.809	0.816	0.81	0.81	0.744	0.811	0.808	0.801	0.807	0.808	0.795	0.802	0.807	0.794	0.796	0.999	0.808	0.817	0.806	0.811	0.808	0.807	0.806	0.804	0.805	0.812	0.799	0.809	0.806	0.817	0.809	0.779	0.812	0.817	0.802	0.735	0.806	0.743	0.806	0.74	0.811	0.799	0.789	0.809
	CNAC128	0.980222	0.980094	0.971896	0.97986		0.808	0.813	1	0.746	0.81	0.805	0.802	0.806	0.809	0.796	0.81	0.805	0.806	0.803	0.808	0.809	0.824	0.818	0.81	0.82	0.806	0.806	0.806	0.807	0.816	0.799	0.82	0.811	0.814	0.817	0.766	0.811	0.821	0.791	0.736	0.807	0.742	0.818	0.742	0.81	0.797	0.791	0.82
	17CS0830-1	0.982271	0.980546	0.973088	0.980609	0.980479		0.816	0.808	0.758	0.831	0.819	0.8	0.813	0.815	0.799	0.813	0.815	0.807	0.806	0.814	0.815	0.832	0.824	0.831	0.823	0.826	0.813	0.815	0.804	0.825	0.796	0.831	0.811	0.837	0.824	0.774	0.831	0.835	0.813	0.752	0.814	0.743	0.824	0.747	0.831	0.798	0.795	0.831
	17CS1055-A	0.982353	0.980363	0.973236	0.980701	0.980673	0.981524		0.813	0.753	0.833	0.827	0.808	0.812	0.813	0.808	0.826	0.816	0.807	0.801	0.81	0.814	0.837	0.839	0.832	0.821	0.824	0.812	0.813	0.814	0.847	0.808	0.828	0.817	0.833	0.84	0.784	0.833	0.825	0.812	0.747	0.816	0.75	0.839	0.745	0.833	0.799	0.789	0.828
	CNAC127	0.980196	0.980015	0.971897	0.979853	0.999967	0.980442	0.980674		0.747	0.811	0.806	0.803	0.807	0.81	0.797	0.811	0.806	0.806	0.804	0.809	0.81	0.824	0.819	0.811	0.82	0.807	0.807	0.806	0.807	0.816	0.8	0.821	0.812	0.815	0.818	0.766	0.811	0.822	0.792	0.736	0.808	0.743	0.818	0.742	0.811	0.798	0.792	0.821
	L399	0.974824	0.97253	0.971032	0.973083	0.972672	0.974189	0.973494	0.972617		0.762	0.761	0.74	0.749	0.75	0.746	0.759	0.758	0.737	0.748	0.742	0.75	0.758	0.756	0.762	0.746	0.759	0.749	0.74	0.741	0.761	0.743	0.754	0.755	0.762	0.756	0.786	0.818	0.755	0.739	0.799	0.758	0.784	0.756	0.735	0.762	0.736	0.737	0.757
	16CS0366-1-AR-3	0.99996	0.98009	0.972891	0.980258	0.980216	0.982256	0.982391	0.9802	0.974931		0.835	0.81	0.81	0.813	0.815	0.84	0.823	0.809	0.812	0.811	0.814	0.839	0.835	1	0.82	0.828	0.809	0.815	0.809	0.845	0.816	0.841	0.829	1	0.836	0.778	1	0.836	0.809	0.745	0.823	0.757	0.835	0.753	1	0.793	0.802	0.841
	16CS0830-1	0.981486	0.980162	0.972935	0.98001	0.979457	0.981284	0.981954	0.979384	0.974409	0.981492		0.804	0.818	0.82	0.811	0.822	0.818	0.807	0.815	0.806	0.82	0.832	0.831	0.829	0.826	0.826	0.818	0.812	0.81	0.83	0.814	0.83	0.827	0.837	0.837	0.788	0.83	0.827	0.807	0.754	0.819	0.756	0.836	0.746	0.835	0.8	0.799	0.83
	CNAC010	0.979797	0.980038	0.971595	0.978793	0.979244	0.979616	0.980561	0.979211	0.972499	0.979796	0.979046		0.801	0.802	0.79	0.803	0.799	0.8	0.785	0.801	0.802	0.822	0.808	0.81	0.8	0.806	0.8	0.805	0.811	0.807	0.797	0.816	0.796	0.81	0.808	0.753	0.81	0.813	0.793	0.727	0.799	0.735	0.807	0.727	0.81	0.798	0.777	0.816
	CNAC004	0.980061	0.979746	0.971379	0.980299	0.979627	0.981235	0.981307	0.979551	0.973081	0.980096	0.980895	0.979118		0.998	0.795	0.81	0.803	0.799	0.798	0.807	0.999	0.834	0.813	0.81	0.82	0.815	0.999	0.804	0.804	0.819	0.802	0.823	0.813	0.821	0.814	0.763	0.811	0.817	0.792	0.74	0.804	0.745	0.813	0.724	0.81	0.796	0.786	0.823
	CNAC002	0.98008	0.979838	0.971646	0.980345	0.979898	0.981308	0.981441	0.979851	0.973126	0.980141	0.980998	0.979182	0.999911		0.796	0.813	0.804	0.8	0.8	0.809	1	0.835	0.816	0.813	0.821	0.817	0.997	0.806	0.806	0.82	0.804	0.824	0.814	0.822	0.817	0.763	0.814	0.818	0.794	0.742	0.805	0.747	0.816	0.725	0.813	0.797	0.789	0.824
	M830MA	0.980153	0.978631	0.971967	0.978749	0.978562	0.979639	0.980167	0.978477	0.972494	0.980192	0.98009	0.977853	0.978985	0.979061		0.803	0.8	0.791	0.797	0.794	0.796	0.821	0.816	0.815	0.809	0.813	0.795	0.794	0.798	0.813	0.802	0.817	0.805	0.818	0.816	0.761	0.815	0.816	0.805	0.74	0.801	0.737	0.815	0.721	0.815	0.789	0.792	0.817
	CNAC043	0.982225	0.980064	0.973633	0.98035	0.980359	0.98138	0.982225	0.980365	0.974049	0.982212	0.981786	0.979703	0.981002	0.981174	0.980004		0.829	0.807	0.802	0.801	0.813	0.844	0.834	0.839	0.824	0.827	0.811	0.809	0.805	0.836	0.807	0.837	0.82	0.844	0.835	0.776	0.841	0.83	0.801	0.747	0.83	0.752	0.834	0.745	0.84	0.806	0.794	0.837
	CNAC028	0.980731	0.979353	0.972536	0.979872	0.979454	0.980692	0.9808	0.979412	0.973999	0.980658	0.980714	0.979161	0.979953	0.979972	0.978908	0.981224		0.795	0.788	0.808	0.805	0.835	0.816	0.823	0.807	0.812	0.804	0.807	0.802	0.821	0.801	0.822	0.817	0.823	0.816	0.765	0.823	0.82	0.795	0.741	1	0.745	0.813	0.739	0.823	0.812	0.793	0.822
	CNAC133	0.979965	0.979996	0.971285	0.978742	0.979719	0.979698	0.97982	0.979665	0.971586	0.979944	0.979574	0.978826	0.979083	0.979115	0.97767	0.979745	0.978555		0.789	0.793	0.8	0.814	0.804	0.809	0.802	0.804	0.8	0.796	0.804	0.808	0.796	0.81	0.796	0.81	0.805	0.76	0.809	0.803	0.795	0.732	0.795	0.733	0.803	0.731	0.809	0.795	0.786	0.81
	CNAC144	0.979884	0.979461	0.972004	0.979464	0.979415	0.980916	0.980616	0.979256	0.973238	0.979891	0.980366	0.978603	0.979597	0.979845	0.979089	0.98001	0.979145	0.978326		0.795	0.801	0.824	0.819	0.812	0.808	0.804	0.798	0.802	0.799	0.817	0.805	0.818	0.795	0.817	0.821	0.759	0.812	0.815	0.8	0.725	0.789	0.735	0.819	0.734	0.812	0.789	0.791	0.818
	CNAC055	0.980164	0.979771	0.971903	0.999765	0.979599	0.980671	0.980645	0.979558	0.973001	0.980126	0.979971	0.978855	0.980344	0.980383	0.978651	0.980451	0.979952	0.978737	0.979377		0.809	0.818	0.808	0.811	0.807	0.809	0.807	0.805	0.806	0.814	0.797	0.811	0.804	0.816	0.81	0.778	0.811	0.815	0.804	0.733	0.808	0.744	0.808	0.741	0.811	0.798	0.788	0.811
	CNAC006	0.980143	0.979845	0.971717	0.980258	0.97986	0.981257	0.981392	0.979821	0.973173	0.980203	0.980921	0.979155	0.999909	0.99988	0.979083	0.981124	0.979958	0.979083	0.979832	0.980277		0.835	0.816	0.813	0.822	0.816	0.998	0.806	0.806	0.82	0.803	0.824	0.814	0.822	0.817	0.764	0.814	0.818	0.794	0.742	0.806	0.747	0.816	0.725	0.814	0.798	0.789	0.824
	L406	0.983037	0.981465	0.974098	0.981316	0.981425	0.982948	0.983199	0.981357	0.974396	0.983064	0.982858	0.980961	0.983089	0.983088	0.981313	0.983195	0.981825	0.980338	0.98214	0.981437	0.983073		0.848	0.838	0.842	0.834	0.834	0.83	0.828	0.85	0.816	0.84	0.832	0.838	0.847	0.788	0.838	0.842	0.816	0.754	0.834	0.753	0.847	0.757	0.838	0.812	0.808	0.84
	16CS0847-1	0.981945	0.980413	0.973148	0.980415	0.980555	0.982265	0.98325	0.98053	0.97408	0.981961	0.982388	0.979994	0.981358	0.98152	0.980947	0.981904	0.980425	0.979686	0.981229	0.980491	0.981437	0.983671		0.835	0.829	0.82	0.812	0.824	0.82	0.853	0.82	0.837	0.828	0.843	0.999	0.785	0.835	0.836	0.808	0.756	0.818	0.748	1	0.748	0.835	0.799	0.796	0.837
	16CS0369-1-AR-1	0.999963	0.980095	0.972853	0.980244	0.98018	0.98225	0.982379	0.980182	0.974926	0.999971	0.981464	0.979789	0.98007	0.980082	0.980164	0.982183	0.980722	0.979929	0.979848	0.980112	0.98015	0.983023	0.981943		0.82	0.828	0.809	0.815	0.809	0.845	0.816	0.841	0.829	1	0.836	0.778	1	0.836	0.809	0.745	0.823	0.756	0.834	0.753	1	0.793	0.802	0.841
	CNAC060	0.981309	0.980517	0.972498	0.980161	0.98068	0.981642	0.981486	0.980674	0.97336	0.981315	0.981485	0.979628	0.981199	0.981184	0.979879	0.981473	0.980232	0.97925	0.980353	0.980069	0.981253	0.982591	0.982234	0.981324		0.817	0.821	0.808	0.813	0.837	0.813	0.826	0.818	0.823	0.832	0.776	0.82	0.825	0.809	0.744	0.809	0.747	0.828	0.738	0.82	0.798	0.807	0.826
	ICDCAC48	0.981659	0.98041	0.972843	0.980082	0.980096	0.981593	0.981858	0.98006	0.974365	0.981551	0.980977	0.979501	0.980935	0.981185	0.98026	0.981936	0.980015	0.97974	0.979855	0.980235	0.981053	0.982592	0.981486	0.981623	0.981229		0.815	0.81	0.812	0.831	0.81	0.827	0.829	0.836	0.821	0.782	0.828	0.825	0.803	0.745	0.813	0.743	0.819	0.75	0.828	0.797	0.794	0.827
	CNAC009	0.979913	0.979693	0.971433	0.980229	0.979525	0.981146	0.981337	0.979483	0.973129	0.979942	0.980696	0.979072	0.999753	0.999673	0.978897	0.980827	0.979927	0.979029	0.979413	0.980235	0.999752	0.983068	0.981283	0.979869	0.981157	0.980891		0.804	0.804	0.819	0.802	0.822	0.813	0.82	0.814	0.762	0.81	0.817	0.791	0.74	0.806	0.745	0.812	0.723	0.809	0.796	0.786	0.822
	CNAC145	0.980429	0.978816	0.972665	0.97992	0.980003	0.980763	0.980363	0.979955	0.972227	0.980458	0.980254	0.979741	0.980018	0.980132	0.978741	0.98062	0.979834	0.978531	0.979613	0.979956	0.980081	0.98178	0.981325	0.98042	0.979775	0.980635	0.979997		0.796	0.828	0.797	0.819	0.804	0.817	0.825	0.762	0.815	0.814	0.799	0.736	0.807	0.739	0.824	0.74	0.815	0.79	0.799	0.819
	CNAC126	0.98019	0.979993	0.972161	0.979764	0.980031	0.980618	0.980756	0.980034	0.972304	0.980184	0.980388	0.979903	0.979974	0.980081	0.978705	0.98041	0.979527	0.979863	0.979347	0.979787	0.980098	0.981488	0.980762	0.98016	0.980533	0.980284	0.979877	0.979527		0.821	0.803	0.818	0.807	0.812	0.818	0.764	0.809	0.818	0.79	0.73	0.801	0.736	0.819	0.73	0.809	0.793	0.79	0.821
	D2610	0.983144	0.980857	0.973375	0.981103	0.980974	0.982394	0.983652	0.980992	0.974101	0.983138	0.982562	0.979926	0.981814	0.981823	0.980709	0.982414	0.980705	0.979526	0.981359	0.981166	0.981797	0.983637	0.984127	0.98313	0.982244	0.982263	0.981703	0.981194	0.981047		0.82	0.838	0.83	0.845	0.853	0.789	0.845	0.838	0.814	0.758	0.821	0.746	0.853	0.749	0.845	0.804	0.802	0.838
	CNAC136	0.980004	0.979471	0.972057	0.979335	0.979339	0.97987	0.980454	0.97933	0.972445	0.979995	0.979764	0.979107	0.979722	0.979842	0.978826	0.979833	0.979526	0.979094	0.979647	0.979282	0.979814	0.981078	0.98065	0.979994	0.980235	0.979988	0.979714	0.979173	0.979924	0.980895		0.821	0.801	0.821	0.819	0.768	0.816	0.817	0.789	0.737	0.806	0.741	0.819	0.735	0.816	0.799	0.787	0.821
	17CS0996-B	0.982734	0.980756	0.973169	0.980893	0.981001	0.982195	0.982451	0.980962	0.973855	0.982749	0.982149	0.980498	0.981422	0.981434	0.980823	0.982676	0.981412	0.980076	0.981347	0.98099	0.98142	0.983143	0.982949	0.982726	0.981901	0.981725	0.981314	0.980949	0.981056	0.982664	0.981023		0.825	0.842	0.837	0.788	0.841	0.84	0.806	0.745	0.823	0.745	0.836	0.749	0.841	0.805	0.802	1
	CNAC084	0.982111	0.980404	0.973205	0.980336	0.980769	0.98064	0.981487	0.980767	0.974312	0.982112	0.981733	0.9798	0.980829	0.980834	0.979905	0.981538	0.980585	0.979062	0.979612	0.980294	0.980824	0.98262	0.981831	0.982101	0.981204	0.982133	0.980777	0.980029	0.980119	0.982032	0.979772	0.981773		0.829	0.827	0.776	0.829	0.829	0.808	0.752	0.82	0.748	0.827	0.75	0.829	0.799	0.795	0.825
	16CS0369-1-AR-4	0.999962	0.980073	0.972865	0.980243	0.980196	0.982234	0.982408	0.980179	0.974897	0.999973	0.981508	0.979802	0.980102	0.980129	0.9805	0.982193	0.980722	0.979923	0.979874	0.980112	0.980202	0.983051	0.981933	0.999971	0.981357	0.981528	0.979918	0.980441	0.980117	0.983157	0.980017	0.98274	0.982104		0.844	0.778	1	0.837	0.82	0.747	0.824	0.758	0.843	0.753	1	0.793	0.802	0.842
	16CS0847-5	0.982127	0.980529	0.973268	0.980486	0.980624	0.982257	0.983311	0.980603	0.97418	0.982099	0.982545	0.98004	0.98156	0.981654	0.980942	0.982029	0.980396	0.979694	0.981403	0.980603	0.981582	0.983727	0.999808	0.982118	0.982375	0.981572	0.981277	0.981236	0.980844	0.984119	0.980639	0.982953	0.981845	0.982082		0.785	0.836	0.836	0.81	0.755	0.817	0.748	0.999	0.748	0.836	0.8	0.796	0.837
	CNAC079	0.976499	0.974727	0.971751	0.975895	0.974975	0.976185	0.97638	0.974982	0.976663	0.976443	0.976487	0.973763	0.975224	0.975282	0.974499	0.976214	0.975008	0.97399	0.974739	0.97588	0.97511	0.97761	0.976766	0.976404	0.975752	0.976721	0.975003	0.974638	0.97482	0.976896	0.97476	0.976665	0.976064	0.976566	0.97678		0.778	0.786	0.763	0.787	0.765	0.789	0.784	0.743	0.778	0.753	0.755	0.788
	16CS0366-1-AR-4	0.999966	0.980092	0.972902	0.980273	0.980256	0.982257	0.982388	0.980247	0.974913	0.999988	0.981506	0.979765	0.98009	0.980123	0.980136	0.982232	0.98073	0.979939	0.979869	0.980144	0.98017	0.983036	0.982004	0.999982	0.981346	0.98172	0.979915	0.980422	0.980033	0.983113	0.980009	0.982716	0.982095	0.999985	0.982169	0.97649		0.836	0.81	0.745	0.823	0.757	0.835	0.753	1	0.793	0.803	0.841
	123	0.982413	0.980584	0.973508	0.981005	0.981215	0.982435	0.982344	0.981173	0.973941	0.982354	0.982259	0.980261	0.981153	0.981172	0.980429	0.982339	0.980818	0.979528	0.980885	0.980913	0.981138	0.983542	0.982572	0.9824	0.98204	0.981716	0.981065	0.980392	0.981177	0.983022	0.980732	0.98311	0.981723	0.982338	0.982661	0.976614	0.982405		0.805	0.739	0.82	0.753	0.835	0.751	0.836	0.805	0.799	0.84
	CNAC134	0.980488	0.97972	0.97154	0.980494	0.979682	0.98086	0.980935	0.979651	0.973021	0.980443	0.980207	0.979279	0.979229	0.979201	0.979586	0.979781	0.979627	0.979586	0.979525	0.980596	0.979134	0.98188	0.980277	0.980442	0.980424	0.979987	0.978929	0.979488	0.979166	0.981086	0.978865	0.98098	0.980633	0.980471	0.980494	0.974915	0.980493	0.980881		0.725	0.795	0.737	0.808	0.731	0.809	0.793	0.786	0.809
	G13RTA	0.972514	0.971718	0.970792	0.97145	0.971321	0.972894	0.97297	0.971297	0.979097	0.972529	0.973005	0.971099	0.971955	0.972076	0.972003	0.972655	0.972002	0.971086	0.971288	0.971404	0.972062	0.974071	0.97313	0.972481	0.972379	0.972489	0.97197	0.971847	0.970657	0.973483	0.971372	0.97305	0.972707	0.972545	0.973231	0.976405	0.972513	0.972944	0.970258		0.743	0.829	0.756	0.726	0.745	0.724	0.725	0.748
	CNAC007	0.980757	0.979418	0.972559	0.979817	0.979483	0.980769	0.980879	0.97945	0.974084	0.980749	0.98081	0.97922	0.98001	0.980022	0.979032	0.981395	0.999877	0.97868	0.979319	0.979914	0.979988	0.981859	0.980616	0.980742	0.980359	0.980173	0.979951	0.980014	0.979707	0.980883	0.979643	0.981518	0.980558	0.980758	0.980589	0.975041	0.980756	0.980888	0.979746	0.971991		0.745	0.816	0.74	0.823	0.812	0.794	0.823
	L398	0.973554	0.971896	0.9705	0.971899	0.971974	0.972254	0.973096	0.971868	0.977309	0.973574	0.973366	0.971121	0.972263	0.972298	0.971444	0.973105	0.971925	0.970934	0.971713	0.971992	0.972353	0.973391	0.972778	0.973501	0.972767	0.972189	0.97229	0.971871	0.971072	0.972521	0.971765	0.972824	0.972523	0.973584	0.972792	0.97669	0.973533	0.973132	0.97202	0.98136	0.971962		0.748	0.723	0.756	0.729	0.731	0.746
	16CS0847-4	0.981975	0.980374	0.973153	0.980409	0.980557	0.982265	0.983269	0.980529	0.974113	0.981975	0.982403	0.979971	0.981382	0.981532	0.980911	0.981901	0.980298	0.979656	0.981233	0.980525	0.981449	0.983677	0.999955	0.981964	0.982213	0.9815	0.981222	0.981211	0.980757	0.984153	0.980643	0.982887	0.981842	0.981938	0.99986	0.976732	0.982027	0.982594	0.980312	0.973079	0.980481	0.97276		0.748	0.835	0.799	0.796	0.836
	LMG10229	0.973027	0.971264	0.977919	0.971331	0.971597	0.97226	0.972081	0.971556	0.970705	0.97305	0.972196	0.970319	0.971146	0.971226	0.971305	0.971928	0.971491	0.970367	0.971077	0.971413	0.971202	0.973239	0.9721	0.972995	0.972068	0.97239	0.97103	0.97177	0.970872	0.972155	0.970889	0.972495	0.972678	0.973077	0.972199	0.971353	0.973042	0.972227	0.971632	0.969472	0.971619	0.969583	0.972083		0.753	0.724	0.736	0.749
	16CS0366-1-AR-1	0.99996	0.980095	0.97286	0.980251	0.980194	0.982294	0.982389	0.980194	0.974926	0.999961	0.981473	0.979789	0.979958	0.980079	0.980179	0.982222	0.980763	0.979957	0.979892	0.980121	0.980145	0.98303	0.981958	0.999982	0.981346	0.98157	0.979776	0.980441	0.98008	0.983153	0.980024	0.98274	0.982101	0.999977	0.982134	0.976418	0.999988	0.982397	0.980555	0.972542	0.980783	0.973536	0.981976	0.972995		0.793	0.802	0.841
	CNAC135	0.979045	0.978704	0.971121	0.979141	0.97898	0.979624	0.979903	0.978925	0.971944	0.979138	0.979534	0.978395	0.979233	0.97924	0.977952	0.979961	0.979941	0.97857	0.978567	0.979043	0.979233	0.980547	0.979884	0.979079	0.979361	0.979346	0.979165	0.978711	0.97853	0.980029	0.979128	0.98042	0.979409	0.979106	0.979908	0.973583	0.979047	0.979799	0.978986	0.970951	0.980044	0.970999	0.979757	0.970476	0.979114		0.778	0.805
	382	0.978958	0.978046	0.971443	0.97848	0.978219	0.978904	0.979158	0.978091	0.971963	0.978894	0.979405	0.977383	0.978394	0.978497	0.977964	0.978687	0.978331	0.977413	0.978297	0.978374	0.978408	0.979809	0.97896	0.978911	0.979942	0.97925	0.978127	0.978773	0.978145	0.9797	0.978294	0.979951	0.978985	0.978864	0.979188	0.974295	0.978986	0.979568	0.978365	0.970908	0.978462	0.970895	0.979032	0.970687	0.978873	0.977466		0.802
	17CS0996-A	0.982721	0.980802	0.9732	0.98091	0.981001	0.982175	0.982448	0.980934	0.974031	0.982742	0.982141	0.980509	0.98146	0.981472	0.980815	0.982663	0.981413	0.98007	0.981324	0.980965	0.98141	0.983166	0.982945	0.982722	0.9819	0.981743	0.981309	0.980925	0.981098	0.982679	0.980954	0.999993	0.981769	0.982718	0.98299	0.976648	0.98271	0.983067	0.980944	0.97309	0.981516	0.972944	0.982953	0.972525	0.982731	0.980427	0.979901
	CNAC132	0.977863	0.978017	0.970335	0.978059	0.977961	0.978944	0.97907	0.977933	0.972054	0.977854	0.977851	0.976898	0.977166	0.977422	0.976657	0.978125	0.977027	0.976837	0.977649	0.977881	0.977419	0.979662	0.978876	0.977877	0.978587	0.978595	0.977119	0.977377	0.977849	0.979321	0.977733	0.978685	0.978311	0.977874	0.978864	0.973622	0.977895	0.978924	0.977588	0.970074	0.976967	0.970244	0.978776	0.969589	0.977872	0.976727	0.975925	0.978643
	CNAC091	0.979889	0.978701	0.971341	0.979187	0.97944	0.979186	0.979603	0.979379	0.971817	0.979902	0.979738	0.978451	0.979026	0.979229	0.978369	0.980555	0.979891	0.97819	0.977544	0.979258	0.979108	0.980475	0.980463	0.979868	0.979655	0.979723	0.978939	0.978215	0.97882	0.980014	0.978186	0.980523	0.979345	0.979943	0.980532	0.974524	0.97989	0.980303	0.979228	0.970858	0.979984	0.970742	0.98045	0.970823	0.979872	0.979005	0.977345	0.980538
	CNAC130	0.977129	0.97472	0.971458	0.974758	0.975524	0.976472	0.976591	0.975463	0.974914	0.977131	0.975883	0.974953	0.975384	0.975504	0.974575	0.975784	0.975534	0.974874	0.974933	0.974963	0.975472	0.977007	0.97631	0.977117	0.975484	0.976241	0.975289	0.974086	0.974581	0.976224	0.975075	0.976376	0.975544	0.977126	0.976331	0.976835	0.977133	0.97623	0.974837	0.974918	0.975656	0.973905	0.976308	0.970116	0.977128	0.97455	0.973466	0.976394
	CNAC069	0.980417	0.979917	0.972691	0.980271	0.979669	0.981634	0.982476	0.979673	0.973973	0.980406	0.980832	0.979457	0.98048	0.980712	0.980167	0.980637	0.980181	0.979643	0.980539	0.980511	0.98071	0.982658	0.981036	0.9804	0.981116	0.980695	0.980356	0.980483	0.98002	0.982045	0.979936	0.981983	0.981306	0.98041	0.981142	0.975616	0.980482	0.981876	0.979657	0.972334	0.980424	0.972242	0.981019	0.971898	0.980413	0.978833	0.978446	0.981979
	17CS1055-B	0.978934	0.977823	0.971175	0.977495	0.978356	0.978323	0.978561	0.978316	0.971943	0.978957	0.978102	0.977448	0.978065	0.97804	0.976586	0.979186	0.978475	0.977936	0.976827	0.977373	0.97795	0.979517	0.979428	0.978897	0.978757	0.978898	0.977965	0.977284	0.97773	0.979259	0.977416	0.978968	0.978557	0.978994	0.979452	0.973239	0.978899	0.978789	0.977948	0.970491	0.978555	0.970458	0.97943	0.970905	0.978923	0.978395	0.976684	0.978973
	CNAC067	0.982249	0.980032	0.973653	0.980392	0.980365	0.981432	0.982266	0.98037	0.974043	0.982234	0.981834	0.979646	0.981035	0.981214	0.980042	0.999909	0.981168	0.979651	0.979979	0.980558	0.981158	0.983172	0.98187	0.982215	0.981519	0.981922	0.980829	0.980596	0.980341	0.982421	0.979854	0.982648	0.981518	0.982208	0.982025	0.976084	0.982259	0.982306	0.979874	0.972601	0.981337	0.97308	0.98186	0.971955	0.98225	0.979916	0.978696	0.982687
	CNAC032	0.980534	0.979271	0.971798	0.979428	0.979706	0.979819	0.980648	0.979679	0.973704	0.980516	0.980328	0.978485	0.979651	0.979916	0.978415	0.982245	0.979728	0.978917	0.978348	0.979428	0.979891	0.981877	0.980702	0.980479	0.980247	0.980699	0.979511	0.979409	0.979129	0.98105	0.979095	0.981326	0.98001	0.980504	0.980712	0.974911	0.980523	0.981264	0.979131	0.970286	0.979888	0.971491	0.980521	0.971606	0.980502	0.979522	0.978251	0.981328
	16CS0814-1	0.979712	0.978602	0.97167	0.979122	0.978539	0.979592	0.979679	0.978494	0.972291	0.979661	0.979581	0.978048	0.97882	0.978902	0.977699	0.979538	0.978851	0.978016	0.978256	0.978997	0.978751	0.980359	0.980137	0.979637	0.979334	0.980044	0.978668	0.9786	0.978573	0.979882	0.978535	0.979975	0.980124	0.979714	0.980227	0.974774	0.979717	0.979557	0.978704	0.971286	0.97898	0.971299	0.980145	0.971124	0.979652	0.978877	0.977789	0.979945
	CNAC065	0.981785	0.979912	0.97309	0.980218	0.980321	0.981317	0.981727	0.980268	0.974047	0.981747	0.981542	0.979594	0.980374	0.980554	0.979277	0.981532	0.980098	0.978564	0.978884	0.980151	0.980469	0.982773	0.982174	0.981748	0.980332	0.980628	0.980423	0.979319	0.980096	0.982371	0.979862	0.981989	0.981069	0.98177	0.982237	0.975548	0.981778	0.981784	0.980079	0.972664	0.980155	0.972158	0.982177	0.971573	0.981772	0.977864	0.978733	0.982077
	CNAC021	0.98013	0.979789	0.971833	0.999757	0.979524	0.980632	0.980608	0.979483	0.972989	0.980092	0.979866	0.97877	0.980308	0.980348	0.978573	0.980387	0.979875	0.978647	0.979283	0.999811	0.980243	0.981432	0.980442	0.980095	0.980044	0.980106	0.980136	0.979942	0.979728	0.981128	0.979227	0.981048	0.980192	0.980122	0.980551	0.975839	0.980133	0.980868	0.980587	0.971331	0.979872	0.972099	0.980452	0.971349	0.980085	0.978984	0.97823	0.981036
	CNAC090	0.980135	0.979773	0.971819	0.999739	0.979588	0.980584	0.980639	0.979547	0.972974	0.980094	0.979905	0.978785	0.980329	0.980355	0.978605	0.980345	0.97986	0.978657	0.979293	0.999841	0.980269	0.981413	0.980435	0.980105	0.98007	0.980184	0.980169	0.979957	0.979719	0.981178	0.979206	0.981018	0.98024	0.980121	0.980591	0.975846	0.980135	0.980916	0.980619	0.971316	0.979854	0.972098	0.980465	0.971396	0.980087	0.979052	0.978271	0.981002
	L397	0.98154	0.978894	0.971388	0.979288	0.978815	0.979737	0.980615	0.978772	0.973188	0.981547	0.980333	0.978386	0.979815	0.980261	0.978654	0.980669	0.979901	0.978441	0.978324	0.979209	0.980256	0.981635	0.980291	0.981514	0.980428	0.980218	0.979762	0.979275	0.979606	0.981467	0.978984	0.981031	0.980355	0.981558	0.980428	0.974811	0.981547	0.981154	0.979244	0.971364	0.979925	0.971453	0.980278	0.971582	0.981551	0.978473	0.977348	0.981047
	16CS0847-6	0.981981	0.980365	0.973139	0.980377	0.980531	0.982252	0.983277	0.980499	0.974116	0.981983	0.982396	0.979961	0.98137	0.98152	0.980894	0.981888	0.980288	0.979644	0.98124	0.980493	0.981437	0.983642	0.999951	0.981971	0.982214	0.981492	0.98121	0.981197	0.980803	0.984149	0.980645	0.982891	0.981827	0.981961	0.999857	0.97672	0.982024	0.982586	0.980243	0.973075	0.980469	0.97276	0.999991	0.972076	0.981985	0.979771	0.979008	0.982929
	CNAC040	0.981203	0.979915	0.972031	0.979215	0.98082	0.98082	0.981603	0.980836	0.973468	0.981181	0.981184	0.97964	0.98074	0.981063	0.980086	0.983214	0.980454	0.979691	0.979673	0.979442	0.980998	0.9824	0.981504	0.981188	0.981111	0.980958	0.980663	0.980429	0.980597	0.981624	0.979496	0.981804	0.980986	0.981144	0.981642	0.975596	0.98121	0.981432	0.979868	0.972292	0.980544	0.971934	0.981514	0.971476	0.981201	0.979489	0.978901	0.981796
	LMG10228	0.979763	0.979225	0.972014	0.97871	0.978184	0.98004	0.980162	0.978118	0.972559	0.979824	0.979407	0.978317	0.979077	0.979135	0.978383	0.979346	0.979641	0.978621	0.979002	0.978657	0.97905	0.981083	0.980275	0.979743	0.979827	0.97985	0.978793	0.97897	0.978589	0.980477	0.978618	0.980549	0.980087	0.979698	0.980286	0.974351	0.979866	0.980719	0.978875	0.97095	0.979854	0.971487	0.980273	0.971997	0.979749	0.978964	0.977742	0.980516
	CNAC146	0.981099	0.9803	0.972602	0.98001	0.980774	0.980782	0.980857	0.980625	0.973267	0.981105	0.980942	0.979576	0.980813	0.980735	0.978716	0.981105	0.979466	0.979291	0.980321	0.979906	0.98071	0.98224	0.981299	0.981093	0.980367	0.980915	0.980685	0.979838	0.979008	0.981178	0.980544	0.981333	0.980762	0.981115	0.981362	0.974701	0.981099	0.981209	0.980742	0.972199	0.979508	0.971884	0.981256	0.971859	0.981102	0.979111	0.978426	0.981345
	L400	0.980808	0.979124	0.972033	0.978952	0.97936	0.981427	0.980848	0.979308	0.97313	0.98081	0.980724	0.978684	0.980289	0.980349	0.979389	0.980605	0.979624	0.978566	0.979386	0.978893	0.980461	0.982099	0.981449	0.980798	0.980956	0.980966	0.980305	0.979525	0.979949	0.981561	0.979633	0.981321	0.980627	0.980797	0.981615	0.97573	0.980816	0.981499	0.979288	0.97149	0.979785	0.971874	0.981417	0.971311	0.980803	0.978796	0.978946	0.981384
	16CS1292-4	0.981965	0.980419	0.973126	0.980413	0.980553	0.982184	0.983271	0.980525	0.974084	0.981972	0.98241	0.979937	0.981376	0.981511	0.98102	0.981878	0.980301	0.979678	0.98125	0.980488	0.981424	0.98366	0.999937	0.98195	0.982251	0.981447	0.981217	0.981194	0.980723	0.984134	0.980608	0.982876	0.98182	0.981929	0.999879	0.976701	0.981984	0.982572	0.980278	0.973041	0.980452	0.972675	0.999986	0.972084	0.98196	0.97977	0.978988	0.982885
	151	0.983083	0.981147	0.973522	0.980882	0.981016	0.98298	0.98339	0.980984	0.975216	0.983092	0.982452	0.980319	0.981858	0.981954	0.980948	0.982234	0.981241	0.980104	0.981203	0.980896	0.981856	0.984271	0.983944	0.983083	0.982148	0.981747	0.981716	0.98148	0.981395	0.986416	0.98094	0.982549	0.981654	0.983105	0.98388	0.977117	0.9831	0.982945	0.981389	0.973238	0.981389	0.973095	0.983949	0.97206	0.983095	0.98007	0.980378	0.982522
	CNAC001	0.980167	0.97986	0.971742	0.980287	0.979891	0.981282	0.981412	0.979847	0.973203	0.980227	0.980945	0.979176	0.999901	0.999868	0.97908	0.981096	0.979929	0.979105	0.979777	0.98032	0.999897	0.983126	0.981427	0.980145	0.981243	0.98109	0.999757	0.98011	0.98007	0.981803	0.979795	0.981434	0.980767	0.980222	0.981575	0.975149	0.980165	0.981161	0.979159	0.972035	0.979974	0.972439	0.981363	0.971183	0.980146	0.979353	0.978476	0.981428
	16CS1290-1	0.981977	0.980414	0.973153	0.980403	0.980554	0.982252	0.983261	0.980524	0.974112	0.981981	0.982397	0.979957	0.981362	0.981535	0.980917	0.981852	0.980322	0.979669	0.981234	0.980512	0.981451	0.983656	0.999946	0.981954	0.982242	0.981488	0.981202	0.981213	0.980804	0.98415	0.980654	0.982928	0.981823	0.981953	0.999858	0.976722	0.982034	0.982602	0.980261	0.973081	0.980473	0.972705	0.99998	0.972097	0.98198	0.979797	0.979009	0.982927
	16CS1285-3	0.977728	0.97571	0.97118	0.977381	0.975801	0.976953	0.977619	0.975708	0.970397	0.977643	0.97729	0.975895	0.976264	0.976355	0.975749	0.977273	0.977541	0.975747	0.974887	0.977397	0.976355	0.978125	0.977617	0.977623	0.977086	0.977566	0.976294	0.976976	0.976323	0.977589	0.97623	0.978041	0.977475	0.977626	0.977726	0.972507	0.977729	0.977675	0.976225	0.969182	0.977574	0.969026	0.977612	0.96999	0.977661	0.976528	0.975164	0.977905
	CNAC131	0.979272	0.978936	0.971407	0.978825	0.979108	0.979429	0.979612	0.97907	0.971783	0.979251	0.979316	0.978733	0.979039	0.979098	0.978108	0.979452	0.979132	0.978099	0.978631	0.978733	0.979019	0.98057	0.979945	0.979242	0.979829	0.979834	0.978956	0.978644	0.979087	0.980102	0.979254	0.980377	0.978988	0.979266	0.979957	0.974085	0.97927	0.980329	0.979169	0.971581	0.97917	0.97105	0.979933	0.970652	0.979264	0.977966	0.977688	0.980359
	16CS0847-2	0.981971	0.980364	0.973133	0.980395	0.980531	0.982261	0.983253	0.980506	0.974113	0.98197	0.982386	0.979957	0.981391	0.981523	0.98091	0.981893	0.980283	0.979644	0.981236	0.980472	0.98144	0.983666	0.999934	0.981954	0.982213	0.981487	0.981233	0.981193	0.98074	0.984148	0.980648	0.982883	0.981817	0.981939	0.999872	0.976723	0.982015	0.982598	0.98022	0.973067	0.980465	0.972753	0.999981	0.972094	0.981971	0.979733	0.979026	0.982921
	L401	0.972251	0.970926	0.970173	0.970275	0.970961	0.971406	0.972226	0.970926	0.977524	0.972278	0.972066	0.969704	0.971901	0.971931	0.97069	0.972024	0.971433	0.970079	0.97125	0.970448	0.971999	0.972446	0.971864	0.97227	0.971583	0.971541	0.971952	0.971105	0.970741	0.971619	0.971028	0.971645	0.971831	0.972286	0.9719	0.976935	0.972286	0.972348	0.970593	0.981782	0.971557	0.986539	0.971857	0.969046	0.972284	0.970482	0.970116	0.971807
	CNAC077	0.978498	0.977637	0.96979	0.978126	0.978322	0.977789	0.978075	0.978353	0.971375	0.978437	0.978233	0.976446	0.978011	0.978185	0.976557	0.978312	0.977298	0.977214	0.976957	0.978071	0.978134	0.979804	0.978615	0.978414	0.978448	0.978608	0.977947	0.977616	0.977619	0.97888	0.977254	0.97894	0.978243	0.978523	0.978737	0.973029	0.978469	0.97876	0.978267	0.969634	0.977296	0.969297	0.97875	0.970291	0.978455	0.977005	0.97687	0.978941
	17CS1061	0.970627	0.969465	0.97598	0.969628	0.969333	0.970275	0.969767	0.969362	0.968983	0.970625	0.970353	0.969476	0.970508	0.970367	0.969799	0.971021	0.969891	0.969466	0.969796	0.969533	0.970299	0.971776	0.971102	0.970621	0.97104	0.970979	0.97025	0.970428	0.96985	0.970827	0.969781	0.971286	0.970974	0.970625	0.97111	0.96949	0.970619	0.971442	0.969548	0.96882	0.96999	0.968497	0.971079	0.975131	0.970623	0.968808	0.969063	0.971282
	16CS1285-4	0.968247	0.965829	0.971333	0.967045	0.965812	0.968362	0.968008	0.965693	0.964933	0.96821	0.968182	0.966814	0.966074	0.966212	0.967327	0.968381	0.967163	0.966352	0.966836	0.967072	0.966196	0.96903	0.968669	0.968211	0.967326	0.968025	0.965932	0.966952	0.966066	0.96855	0.966877	0.967947	0.968054	0.968213	0.9687	0.966869	0.96823	0.967864	0.966527	0.965071	0.967297	0.965431	0.968561	0.972778	0.968224	0.96606	0.966746	0.967953
	938	0.968906	0.967908	0.970382	0.967448	0.967905	0.968662	0.968046	0.967781	0.966108	0.968885	0.968382	0.967386	0.967413	0.967691	0.967246	0.968377	0.968108	0.967763	0.968477	0.967305	0.967747	0.969815	0.968818	0.968807	0.96839	0.968733	0.967437	0.968305	0.967753	0.968802	0.967507	0.968753	0.968761	0.968807	0.968826	0.966953	0.968827	0.968902	0.967628	0.965029	0.968046	0.965741	0.968853	0.970773	0.968805	0.96689	0.967586	0.968782
	17CS1201-2	0.968646	0.967355	0.971651	0.968021	0.967274	0.96794	0.968153	0.967306	0.966061	0.968663	0.967639	0.967228	0.967544	0.967578	0.967446	0.968708	0.967711	0.966838	0.967024	0.968014	0.967579	0.969205	0.968337	0.968646	0.967996	0.968327	0.967363	0.967591	0.96767	0.968211	0.967318	0.968453	0.968011	0.968623	0.968426	0.967377	0.968639	0.968628	0.967148	0.965532	0.967779	0.965621	0.968314	0.972653	0.968673	0.967248	0.966671	0.96855
	LMG9861	0.968368	0.967591	0.971697	0.96777	0.967185	0.968652	0.968605	0.967128	0.966275	0.968434	0.968516	0.966988	0.967475	0.967441	0.967113	0.968738	0.967763	0.967257	0.967476	0.967741	0.967444	0.969644	0.969187	0.968359	0.968402	0.968757	0.967317	0.96739	0.967363	0.968764	0.967477	0.968181	0.96832	0.968474	0.969225	0.967288	0.96836	0.967533	0.967458	0.965885	0.967904	0.965963	0.969136	0.97221	0.968363	0.967024	0.967424	0.968187
subclade III	LMG10210	0.954132	0.953466	0.957829	0.953875	0.953814	0.953739	0.953769	0.953804	0.952114	0.954129	0.954077	0.953793	0.952686	0.952877	0.952381	0.954694	0.954522	0.953895	0.953323	0.953893	0.952838	0.954898	0.954293	0.954086	0.954458	0.954984	0.952665	0.953136	0.953161	0.954027	0.953512	0.954329	0.954251	0.954198	0.954373	0.953536	0.954075	0.95445	0.953445	0.952347	0.954536	0.952186	0.9543	0.957809	0.954123	0.953837	0.953876	0.954344
	CNAC030	0.953067	0.951472	0.954595	0.952681	0.952731	0.952195	0.952106	0.952809	0.95056	0.953026	0.952716	0.952197	0.952405	0.952433	0.951207	0.95301	0.951634	0.951225	0.951409	0.952662	0.952341	0.953389	0.952872	0.953011	0.95288	0.953252	0.952227	0.952979	0.951894	0.952607	0.952088	0.952817	0.953353	0.953077	0.952892	0.951542	0.95302	0.953106	0.95259	0.950842	0.951704	0.950112	0.952855	0.955262	0.953039	0.951404	0.952608	0.952818
	CNAC024	0.953441	0.952797	0.954966	0.953435	0.953112	0.952901	0.953085	0.95303	0.950676	0.953364	0.952768	0.952164	0.952925	0.952838	0.952987	0.953378	0.952327	0.95255	0.952529	0.953266	0.952776	0.953212	0.953585	0.953346	0.953422	0.953233	0.952676	0.952841	0.952607	0.952959	0.952008	0.952923	0.953373	0.953389	0.953614	0.951927	0.95345	0.953274	0.953016	0.950633	0.952501	0.950618	0.953551	0.955764	0.95339	0.952467	0.952763	0.953001
	CNAC017	0.953502	0.952861	0.954993	0.953498	0.953174	0.952961	0.953147	0.953093	0.950739	0.953425	0.952831	0.952217	0.952989	0.952903	0.95302	0.953438	0.952388	0.952576	0.952573	0.95333	0.952841	0.953272	0.953668	0.953408	0.953488	0.953303	0.952741	0.952909	0.952664	0.953021	0.95207	0.952985	0.953435	0.95345	0.953675	0.951993	0.953511	0.953338	0.953083	0.950695	0.952564	0.950682	0.953612	0.955808	0.953442	0.952428	0.952804	0.95303
	CNAC016	0.953571	0.953249	0.955531	0.953848	0.954124	0.952593	0.953886	0.954033	0.951761	0.95355	0.953512	0.953402	0.952639	0.952741	0.952662	0.953557	0.952773	0.952709	0.953252	0.953746	0.952598	0.954445	0.954082	0.953531	0.954146	0.953726	0.952526	0.953381	0.953936	0.953876	0.953169	0.954246	0.953892	0.953582	0.954119	0.952819	0.953566	0.954084	0.953759	0.951382	0.952893	0.950978	0.954063	0.955208	0.953555	0.95284	0.952429	0.954208
	LMG9865	0.951275	0.950886	0.954215	0.951407	0.9509	0.951029	0.950702	0.950944	0.949194	0.951262	0.950889	0.949961	0.950965	0.950971	0.950868	0.951145	0.950846	0.950392	0.950414	0.951333	0.950852	0.951707	0.951358	0.951233	0.950993	0.951245	0.950818	0.950646	0.95033	0.950989	0.950254	0.950908	0.950898	0.951298	0.951425	0.950373	0.951277	0.950719	0.950787	0.949458	0.950961	0.949752	0.951319	0.954313	0.951257	0.95014	0.95084	0.950891
subclade II	LMG24291	0.929875	0.928329	0.930473	0.929389	0.928919	0.927916	0.929014	0.928894	0.929412	0.929888	0.929583	0.928052	0.929244	0.929304	0.927477	0.929583	0.928571	0.927895	0.928116	0.929323	0.929187	0.929356	0.92934	0.929898	0.928875	0.929427	0.929151	0.928438	0.928465	0.928846	0.927979	0.929228	0.929042	0.929941	0.929498	0.929337	0.929936	0.929173	0.929085	0.929533	0.928648	0.929315	0.929365	0.930467	0.929899	0.928009	0.929172	0.929207
	LMG9904	0.929828	0.928112	0.93023	0.929422	0.929081	0.927682	0.928711	0.928904	0.929188	0.929886	0.929357	0.927778	0.92913	0.929179	0.927567	0.929287	0.928311	0.927612	0.927876	0.929353	0.929109	0.929038	0.929124	0.929818	0.928617	0.9294	0.929095	0.928242	0.92808	0.928765	0.927719	0.928823	0.928646	0.929936	0.929203	0.929109	0.929893	0.928732	0.928842	0.92922	0.928362	0.928913	0.929013	0.930198	0.929894	0.927759	0.929124	0.928929
	ATCC43158	0.929843	0.928138	0.930194	0.92944	0.929129	0.927692	0.928723	0.92894	0.929196	0.929875	0.929367	0.927798	0.929107	0.929157	0.928048	0.9293	0.928322	0.927625	0.927888	0.929371	0.929089	0.929058	0.929191	0.929835	0.92863	0.929706	0.929074	0.928246	0.928087	0.929145	0.927728	0.928851	0.92882	0.929932	0.929216	0.929119	0.929882	0.928744	0.928877	0.929362	0.928372	0.928931	0.929025	0.930207	0.929884	0.927768	0.929137	0.928942
subclade I	LMG9065	0.93047	0.928978	0.931865	0.929356	0.92921	0.929606	0.929919	0.929295	0.930469	0.930349	0.930407	0.929463	0.929695	0.929611	0.928668	0.929903	0.929543	0.929048	0.928766	0.929271	0.929598	0.930485	0.930193	0.930385	0.929518	0.929916	0.929637	0.929669	0.929088	0.930519	0.929239	0.930222	0.929649	0.93047	0.930344	0.930839	0.930436	0.930254	0.928856	0.93008	0.929626	0.930581	0.930292	0.931878	0.930419	0.929244	0.929415	0.930221
	LMG9871	0.929717	0.928963	0.931364	0.928625	0.928738	0.929309	0.929542	0.928779	0.930434	0.929593	0.929997	0.928856	0.929136	0.929052	0.928535	0.929685	0.929029	0.928261	0.928407	0.928541	0.929078	0.930143	0.930173	0.929667	0.928802	0.929497	0.929144	0.929535	0.928883	0.930016	0.928779	0.929851	0.92936	0.929729	0.93022	0.930135	0.929751	0.929451	0.929189	0.929822	0.929179	0.930585	0.930189	0.931215	0.929749	0.927871	0.928531	0.929859
	A. acticola	0.831637	0.831399	0.830527	0.830903	0.832181	0.831236	0.831104	0.831836	0.830273	0.831588	0.831083	0.831054	0.834118	0.83239	0.830433	0.831322	0.83063	0.830738	0.831367	0.830893	0.831743	0.831435	0.832367	0.831588	0.831723	0.832598	0.834054	0.834565	0.831752	0.831529	0.832778	0.832567	0.832302	0.831414	0.832481	0.830261	0.831609	0.832112	0.831371	0.830704	0.831631	0.830324	0.832173	0.832834	0.831619	0.832066	0.832883	0.832363
	A. anaerophilus	0.819271	0.819445	0.822756	0.818749	0.819931	0.821073	0.82015	0.819857	0.818537	0.819271	0.819921	0.821364	0.818728	0.818728	0.821148	0.81978	0.819723	0.81905	0.821063	0.819113	0.818728	0.818353	0.820038	0.819049	0.820406	0.819392	0.819344	0.81981	0.819434	0.820483	0.818496	0.819644	0.821348	0.819042	0.819976	0.818121	0.819049	0.818599	0.820307	0.818811	0.819723	0.818209	0.819976	0.819194	0.819049	0.820604	0.8206	0.819733
	A. aquimarinus	0.836908	0.836456	0.83482	0.835452	0.83578	0.837566	0.836781	0.835738	0.835544	0.836927	0.8357	0.835914	0.836721	0.836474	0.836295	0.835679	0.834971	0.836016	0.837034	0.835496	0.836339	0.836145	0.837471	0.836916	0.83685	0.83687	0.836403	0.836877	0.836056	0.83785	0.835631	0.836016	0.836896	0.836878	0.837253	0.834471	0.836893	0.836663	0.837495	0.835738	0.835391	0.835836	0.837313	0.83558	0.836948	0.836547	0.836322	0.836303
	A. bivalviorum	0.825894	0.82508	0.823916	0.824726	0.825107	0.825116	0.824238	0.825413	0.823216	0.825898	0.825901	0.824742	0.824715	0.824667	0.822243	0.824143	0.825454	0.825213	0.825842	0.824887	0.824524	0.825083	0.826249	0.825936	0.824585	0.826181	0.824643	0.825509	0.826032	0.824483	0.824457	0.825341	0.826455	0.825942	0.826047	0.825853	0.825925	0.824905	0.82373	0.824329	0.826251	0.82331	0.82619	0.824484	0.825894	0.825057	0.824066	0.825523
	A. butzleri	0.841184	0.842072	0.840951	0.842165	0.841348	0.842419	0.843091	0.841385	0.843024	0.841204	0.840829	0.841182	0.841795	0.841792	0.845426	0.841076	0.839326	0.8416	0.84075	0.842065	0.84173	0.842552	0.842844	0.841221	0.84123	0.840985	0.841771	0.840915	0.843506	0.842126	0.841474	0.841854	0.842548	0.840733	0.84277	0.840155	0.8411	0.842738	0.841779	0.84445	0.83967	0.842951	0.842622	0.840616	0.841139	0.840642	0.842274	0.841879
	A. canalis	0.824277	0.824563	0.824275	0.824901	0.825215	0.822825	0.82347	0.825042	0.824345	0.824264	0.824588	0.822961	0.828682	0.828682	0.822772	0.823867	0.824189	0.823357	0.823873	0.824901	0.828682	0.82453	0.823812	0.824277	0.82345	0.824944	0.828754	0.824871	0.823438	0.824065	0.823156	0.823067	0.82268	0.824444	0.823872	0.823342	0.824264	0.825487	0.823252	0.821217	0.824131	0.823518	0.823914	0.826275	0.824399	0.823304	0.822654	0.823267
	A. cibarius	0.851842	0.852382	0.852199	0.854059	0.852754	0.852358	0.85203	0.852825	0.852298	0.851929	0.852118	0.85283	0.854679	0.853342	0.853324	0.852228	0.850186	0.851676	0.853279	0.853891	0.852596	0.85202	0.852789	0.851935	0.852042	0.853776	0.854243	0.853114	0.852762	0.851742	0.85209	0.852163	0.852239	0.851696	0.85283	0.851611	0.851942	0.852344	0.852328	0.852414	0.85044	0.851717	0.852488	0.853227	0.851792	0.852081	0.85338	0.852315
	A. cloacae	0.837943	0.837202	0.835507	0.836394	0.836696	0.836643	0.837625	0.836502	0.836909	0.837888	0.83719	0.837104	0.837318	0.836912	0.837244	0.836998	0.83663	0.837247	0.838176	0.836449	0.836944	0.837024	0.837761	0.83801	0.840499	0.837345	0.837429	0.837042	0.837255	0.836986	0.836479	0.836868	0.838711	0.837917	0.837546	0.835292	0.838025	0.837207	0.837427	0.836299	0.837115	0.836919	0.837524	0.836523	0.838025	0.836325	0.84234	0.837051
	A. cryaerophilus	0.929138	0.927995	0.92998	0.927798	0.928068	0.92767	0.928606	0.927868	0.92907	0.929185	0.929003	0.927799	0.927826	0.927837	0.928	0.928609	0.928345	0.92755	0.927646	0.927686	0.927773	0.928932	0.928632	0.929181	0.928556	0.929056	0.927799	0.928044	0.928147	0.929056	0.927709	0.928759	0.928693	0.929709	0.92873	0.929144	0.92919	0.92872	0.928118	0.92933	0.928419	0.928836	0.928563	0.93006	0.929186	0.927753	0.927636	0.928849
	A. defluvii	0.838168	0.839366	0.835971	0.838009	0.838025	0.837094	0.837716	0.837947	0.83619	0.838304	0.836867	0.837246	0.839527	0.838299	0.836339	0.836766	0.835306	0.837255	0.840939	0.838044	0.83819	0.836417	0.838209	0.838301	0.840183	0.836752	0.839284	0.838321	0.839283	0.838055	0.836972	0.838925	0.837586	0.838248	0.838011	0.835831	0.83828	0.83824	0.83801	0.835972	0.835688	0.837244	0.837862	0.838313	0.838316	0.837519	0.838401	0.839004
	A. ebronensis	0.826831	0.825402	0.825854	0.825518	0.824549	0.824106	0.825102	0.824682	0.825703	0.826659	0.824805	0.825391	0.825707	0.825645	0.823643	0.824363	0.824605	0.82682	0.826546	0.825857	0.825459	0.82572	0.825559	0.826679	0.825134	0.825449	0.82569	0.826745	0.826394	0.826191	0.826477	0.825622	0.825697	0.826669	0.825409	0.82603	0.826659	0.826518	0.825693	0.826111	0.825463	0.824828	0.825468	0.826717	0.826613	0.825896	0.825947	0.825585
	A. ellisii	0.837634	0.836948	0.836567	0.836946	0.837225	0.837388	0.837097	0.837104	0.836674	0.837592	0.838146	0.837213	0.837088	0.836593	0.836511	0.838099	0.835847	0.837662	0.83815	0.836795	0.836507	0.837036	0.837384	0.837615	0.839915	0.838968	0.837103	0.838762	0.836451	0.837897	0.83742	0.837112	0.838482	0.837371	0.837419	0.835252	0.837592	0.836932	0.838635	0.836822	0.836247	0.837643	0.837305	0.838783	0.83763	0.837496	0.841622	0.837326
	A. faecis	0.854291	0.851489	0.854017	0.85384	0.855824	0.850537	0.850583	0.855895	0.850723	0.854256	0.849953	0.850222	0.856547	0.856654	0.849959	0.858505	0.849559	0.850514	0.851984	0.853608	0.856413	0.850394	0.855828	0.854205	0.850484	0.855527	0.856508	0.850477	0.850247	0.850949	0.851246	0.850477	0.851277	0.850931	0.855164	0.849966	0.854394	0.851526	0.85641	0.851274	0.849654	0.850154	0.855426	0.850739	0.854206	0.850303	0.856919	0.850598
	A. halophilus	0.824574	0.825156	0.824208	0.823187	0.824353	0.824554	0.824772	0.824357	0.824536	0.824574	0.825941	0.824628	0.824571	0.824692	0.82444	0.824731	0.824846	0.824591	0.823873	0.823211	0.824564	0.825496	0.8257	0.824675	0.825328	0.82396	0.8248	0.825114	0.824915	0.825154	0.824141	0.824675	0.824752	0.824882	0.825825	0.823206	0.824797	0.825687	0.824316	0.824456	0.824816	0.823995	0.825872	0.8252	0.824797	0.824492	0.824933	0.824877
	A. lanthieri	0.842088	0.840349	0.84164	0.843885	0.841787	0.841583	0.841169	0.8419	0.840803	0.842048	0.840986	0.84794	0.841377	0.841356	0.840575	0.841292	0.840846	0.841633	0.840988	0.843678	0.841349	0.840934	0.841496	0.842084	0.840757	0.841816	0.841444	0.840128	0.841156	0.841192	0.841263	0.841021	0.841474	0.841443	0.841538	0.841802	0.842062	0.841193	0.842006	0.84011	0.841074	0.841479	0.8413	0.84133	0.842096	0.842214	0.841928	0.84144
	A. lekithochrous	0.819936	0.81977	0.821087	0.819793	0.819475	0.819958	0.820038	0.819535	0.820718	0.820223	0.819676	0.820513	0.820264	0.820264	0.820303	0.819455	0.820697	0.819437	0.81855	0.819793	0.820264	0.819918	0.820861	0.820197	0.821901	0.819915	0.820264	0.818905	0.821483	0.820618	0.820559	0.819199	0.821267	0.822598	0.821432	0.8208	0.820091	0.820121	0.82028	0.821378	0.820779	0.820605	0.821432	0.820789	0.820327	0.820582	0.819541	0.819405
	A. marinus	0.823269	0.823312	0.823363	0.823394	0.823996	0.824172	0.82329	0.82381	0.823641	0.823278	0.823276	0.823094	0.824477	0.824348	0.824319	0.823671	0.823563	0.823047	0.824955	0.823409	0.824348	0.823694	0.824652	0.823269	0.823646	0.823414	0.824513	0.823629	0.823541	0.823746	0.823765	0.824789	0.823171	0.823271	0.824606	0.82337	0.823269	0.823448	0.823506	0.822743	0.823563	0.822778	0.824592	0.823501	0.823269	0.82349	0.823645	0.824915
	A. molluscorum	0.824681	0.824579	0.823137	0.823385	0.821658	0.822776	0.824038	0.82138	0.823791	0.824603	0.824107	0.823474	0.824063	0.823983	0.821827	0.822224	0.824917	0.824174	0.821879	0.823732	0.824073	0.823823	0.822502	0.824681	0.822536	0.823643	0.824073	0.822566	0.82375	0.824162	0.8241	0.822344	0.822821	0.824616	0.82253	0.824139	0.824681	0.826112	0.82185	0.824284	0.824642	0.823663	0.822512	0.822999	0.824692	0.822945	0.822706	0.822394
	A. mytili	0.826144	0.824807	0.827368	0.827218	0.826308	0.826441	0.825104	0.826416	0.825707	0.826094	0.824587	0.826691	0.826232	0.826135	0.82442	0.826144	0.824966	0.824796	0.824853	0.827262	0.826236	0.825259	0.827377	0.826094	0.824783	0.825662	0.826286	0.824438	0.825413	0.824348	0.827136	0.826008	0.825183	0.824602	0.826987	0.824595	0.826147	0.825774	0.82703	0.824571	0.824959	0.8243	0.827037	0.825988	0.826026	0.825728	0.825813	0.826212
	A. nitrofigilis	0.8273	0.827037	0.826427	0.825545	0.826227	0.826115	0.826744	0.826091	0.827386	0.827471	0.825643	0.827272	0.828071	0.828147	0.823889	0.826889	0.824811	0.827366	0.828124	0.82571	0.827827	0.827099	0.827062	0.827432	0.82584	0.82728	0.828009	0.826622	0.828206	0.826629	0.827545	0.828137	0.826459	0.827269	0.826682	0.826346	0.827471	0.827019	0.826027	0.828241	0.825785	0.827325	0.827076	0.826737	0.827471	0.826783	0.827052	0.828257
	A. pacificus	0.825552	0.826497	0.82748	0.826803	0.826604	0.82672	0.825299	0.826689	0.825728	0.825502	0.824961	0.826049	0.826707	0.827292	0.826781	0.824715	0.824135	0.825646	0.827069	0.826896	0.825839	0.827684	0.827025	0.825556	0.825603	0.825797	0.826193	0.826935	0.826378	0.825777	0.826478	0.826307	0.827265	0.82555	0.827413	0.824967	0.825563	0.826097	0.826019	0.826355	0.825478	0.82624	0.82724	0.827115	0.825556	0.824351	0.826629	0.82584
	A. porcinus	0.848975	0.851332	0.850597	0.849719	0.84874	0.849195	0.848747	0.8487	0.849728	0.848976	0.84831	0.849507	0.849433	0.848927	0.850688	0.847892	0.848717	0.850415	0.849853	0.849967	0.84867	0.84793	0.850271	0.848973	0.850293	0.849979	0.849129	0.851613	0.849534	0.849503	0.849773	0.849404	0.848742	0.848631	0.850165	0.847687	0.848961	0.849625	0.849946	0.849202	0.849174	0.848254	0.850057	0.850884	0.848971	0.850001	0.848364	0.849303
	A. skirrowii	0.880098	0.878923	0.880743	0.878115	0.879707	0.879277	0.878968	0.879934	0.876987	0.879839	0.878426	0.878343	0.877582	0.877658	0.878189	0.879312	0.879135	0.877675	0.878828	0.878096	0.877488	0.879974	0.879045	0.879865	0.879871	0.879654	0.877546	0.878944	0.879363	0.879005	0.878555	0.880878	0.880312	0.879585	0.879139	0.875096	0.879832	0.879061	0.879493	0.873559	0.879376	0.875109	0.878807	0.881151	0.879864	0.87892	0.878371	0.880921
	A. suis	0.831202	0.829836	0.830542	0.830583	0.829669	0.830824	0.830972	0.829248	0.830737	0.831252	0.830311	0.830965	0.830904	0.830899	0.831609	0.829805	0.829045	0.830952	0.831348	0.830537	0.830837	0.831701	0.830915	0.831226	0.831322	0.830316	0.83092	0.829608	0.831149	0.830554	0.829537	0.83	0.830566	0.831271	0.830904	0.829127	0.831271	0.830379	0.831546	0.83335	0.829118	0.830304	0.830846	0.830781	0.831278	0.830311	0.831052	0.830269
	A. thereius	0.847416	0.847467	0.846803	0.847282	0.847786	0.848012	0.847339	0.84776	0.848166	0.847463	0.84626	0.847248	0.846987	0.846863	0.847571	0.84662	0.846612	0.848569	0.848872	0.847271	0.846833	0.846647	0.848725	0.847466	0.847689	0.847752	0.846851	0.848127	0.848503	0.847822	0.848782	0.847492	0.848005	0.847348	0.848906	0.846926	0.847423	0.848006	0.847982	0.848977	0.846984	0.847176	0.848595	0.849876	0.847461	0.847159	0.847588	0.847469
	A. trophiarum	0.867761	0.867039	0.867525	0.868375	0.867474	0.867431	0.867227	0.867618	0.868126	0.867727	0.868758	0.86849	0.86779	0.867798	0.86899	0.867682	0.867592	0.867271	0.867754	0.868247	0.867793	0.867276	0.867907	0.867728	0.867628	0.868649	0.867696	0.867624	0.867733	0.867883	0.868485	0.868304	0.867697	0.8685	0.867869	0.867101	0.867646	0.867509	0.868863	0.867974	0.867768	0.86847	0.867595	0.867944	0.867638	0.868013	0.868318	0.868139
	A. venerupis	0.830135	0.830449	0.829068	0.829065	0.830519	0.831019	0.830685	0.830391	0.830091	0.830135	0.830255	0.83079	0.830771	0.830738	0.831075	0.830357	0.829332	0.830459	0.829715	0.829067	0.830679	0.830469	0.830861	0.83002	0.83038	0.830315	0.830835	0.830797	0.830986	0.829475	0.830571	0.83006	0.830912	0.830048	0.830502	0.828865	0.830262	0.830401	0.832081	0.830907	0.829298	0.829586	0.830355	0.831255	0.83002	0.829962	0.830864	0.830428
[truncated: 69 more columns]
