# Supplementary material for: Species classification and novel plasmid identifications in Arcobacter cryaerophilus and Arcobacter cryaerophilus-like organisms
Source: Front Microbiol. 2022 Sep 21;13:984450. doi: 10.3389/fmicb.2022.984450 (PMC9535334; doi:10.3389/fmicb.2022.984450)
Supplement: Supplementary file 5 [file Table_5.XLSX]

## Sheet: Table S5
	Table S5 16S rRNA Sequence similarity of representative Arcobacter cryaerophilus and Arcobacteraceae species
	ATCC43158	Arcobacter cryaerophilus	CNAC030	LMG9865	CNAC084	LMG10210	LMG10229	CNAC016	CNAC077	ICDCAC48	CNAC126	LMG9871	Arcobacter trophiarum	Arcobacter skirrowii	Arcobacter thereius	Arcobacter porcinus	Arcobacter cibarius	Arcobacter butzleri	Arcobacter lacus	Arcobacter vandammei	Arcobacter faecis	Arcobacter lanthieri	Arcobacter vitoriensis	Arcobacter acticola	Arcobacter caeni	Arcobacter venerupis	Arcobacter aquimarinus	Arcobacter defluvii	Arcobacter cloacae	Arcobacter ellisii	Arcobacter suis	Arcobacter nitrofigilis	Arcobacter anaerophilus	Arcobacter arenosus	Arcobacter bivalviorum	Arcobacter ebronensis	Arcobacter canalis	Arcobacter marinus	Arcobacter molluscorum	Arcobacter halophilus	Arcobacter pacificus	Arcobacter antarcticus	Arcobacter parvus	Arcobacter peruensis	Arcobacter haliotis	Arcobacter lekithochrous	Arcobacter mytili	Arcobacter sulfidicus
ATCC43158		99.967	99.934	99.934	99.801	99.668	99.602	99.602	99.402	99.402	99.469	99.535	98.606	98.388	97.534	98.207	98.562	97.292	97.417	97.878	97.639	97.465	97.083	94.792	94.613	94.891	94.824	94.625	94.625	94.758	94.625	93.484	93.094	92.852	91.374	92.236	92.497	92.302	92.225	92.634	92.168	92.563	92.006	92.629	91.819	91.546	93.36	92.732
Arcobacter cryaerophilus	99.967		99.9	99.9	99.768	99.635	99.568	99.568	99.369	99.369	99.436	99.502	98.572	98.388	97.534	98.174	98.527	97.292	97.417	97.878	97.639	97.465	97.083	94.792	94.613	94.857	94.791	94.592	94.592	94.725	94.592	93.484	93.061	92.819	91.34	92.203	92.463	92.302	92.225	92.601	92.168	92.529	92.006	92.596	91.785	91.546	93.327	92.732
CNAC030	99.934	99.9		100	99.734	99.734	99.668	99.668	99.469	99.469	99.535	99.469	98.539	98.457	97.605	98.141	98.493	97.292	97.343	97.878	97.569	97.396	97.014	94.722	94.539	94.824	94.891	94.559	94.691	94.824	94.691	93.416	93.028	92.785	91.307	92.17	92.43	92.232	92.154	92.568	92.098	92.495	91.933	92.563	91.886	91.618	93.293	92.802
LMG9865	99.934	99.9	100		99.734	99.734	99.668	99.668	99.469	99.469	99.535	99.469	98.539	98.457	97.605	98.141	98.493	97.292	97.343	97.878	97.569	97.396	97.014	94.722	94.539	94.824	94.891	94.559	94.691	94.824	94.691	93.416	93.028	92.785	91.307	92.17	92.43	92.232	92.154	92.568	92.098	92.495	91.933	92.563	91.886	91.618	93.293	92.802
CNAC084	99.801	99.768	99.734	99.734		99.867	99.801	99.535	99.602	99.602	99.668	99.469	98.539	98.525	97.534	98.141	98.63	97.222	97.343	97.737	97.708	97.465	97.083	94.722	94.539	94.891	94.824	94.625	94.625	94.758	94.559	93.553	93.028	92.852	91.374	92.17	92.43	92.232	92.297	92.568	92.098	92.63	91.933	92.563	91.819	91.546	93.293	92.593
LMG10210	99.668	99.635	99.734	99.734	99.867		99.934	99.668	99.668	99.668	99.734	99.336	98.473	98.594	97.605	98.074	98.493	97.222	97.269	97.737	97.639	97.396	97.014	94.653	94.465	94.824	94.891	94.559	94.691	94.824	94.625	93.484	92.961	92.785	91.307	92.104	92.364	92.162	92.225	92.502	92.028	92.495	91.788	92.43	91.819	91.546	93.161	92.662
LMG10229	99.602	99.568	99.668	99.668	99.801	99.934		99.734	99.602	99.602	99.668	99.27	98.539	98.663	97.676	98.141	98.562	97.153	97.196	97.666	97.708	97.465	97.083	94.583	94.391	94.758	94.824	94.492	94.758	94.758	94.559	93.553	92.895	92.852	91.241	92.17	92.43	92.232	92.154	92.435	92.098	92.427	91.788	92.364	91.886	91.618	93.227	92.593
CNAC016	99.602	99.568	99.668	99.668	99.535	99.668	99.734		99.336	99.336	99.402	99.27	98.473	98.663	97.889	98.34	98.425	97.083	97.122	97.666	97.847	97.674	97.014	94.514	94.317	94.625	94.691	94.36	94.758	94.625	94.492	93.347	92.829	92.852	91.374	92.236	92.497	92.302	91.94	92.369	92.028	92.224	91.86	92.297	91.751	91.474	93.293	92.593
CNAC077	99.402	99.369	99.469	99.469	99.602	99.668	99.602	99.336		100	99.934	99.137	98.805	98.868	97.534	98.008	98.562	97.083	97.122	97.525	97.708	97.535	97.222	94.931	94.539	94.891	95.09	94.758	94.625	94.758	94.559	93.656	93.227	92.717	91.506	92.369	92.563	92.442	92.511	92.701	92.028	92.495	91.642	92.297	91.684	91.402	92.961	92.732
ICDCAC48	99.402	99.369	99.469	99.469	99.602	99.668	99.602	99.336	100		99.934	99.137	98.805	98.868	97.534	98.008	98.562	97.083	97.122	97.525	97.708	97.535	97.222	94.931	94.539	94.891	95.09	94.758	94.625	94.758	94.559	93.656	93.227	92.717	91.506	92.369	92.563	92.442	92.511	92.701	92.028	92.495	91.642	92.297	91.684	91.402	92.961	92.732
CNAC126	99.469	99.436	99.535	99.535	99.668	99.734	99.668	99.402	99.934	99.934		99.137	98.738	98.868	97.463	98.074	98.562	97.083	97.122	97.595	97.778	97.535	97.153	94.931	94.465	94.824	95.156	94.824	94.691	94.824	94.625	93.656	93.227	92.785	91.573	92.369	92.563	92.442	92.511	92.701	92.028	92.495	91.715	92.364	91.751	91.474	92.961	92.732
LMG9871	99.535	99.502	99.469	99.469	99.469	99.336	99.27	99.27	99.137	99.137	99.137		98.274	98.114	97.25	97.809	98.63	97.014	97.122	97.454	97.292	97.257	96.944	94.722	94.613	94.758	94.625	94.426	94.426	94.559	94.426	93.416	93.028	92.515	91.175	92.17	92.43	92.232	92.154	92.568	92.098	92.901	92.224	92.829	91.751	91.474	93.293	92.662
Arcobacter trophiarum	98.606	98.572	98.539	98.539	98.539	98.473	98.539	98.473	98.805	98.805	98.738	98.274		98.594	98.031	98.406	97.808	96.875	96.9	97.1	97.014	97.326	97.153	94.653	94.539	94.758	95.023	94.957	94.824	94.824	94.492	93.656	93.161	92.852	91.772	92.833	92.829	92.792	92.653	92.966	92.308	92.495	91.86	92.563	91.886	91.618	93.36	92.488
Arcobacter skirrowii	98.388	98.388	98.457	98.457	98.525	98.594	98.663	98.663	98.868	98.868	98.868	98.114	98.594		97.5	97.977	97.934	96.766	96.716	97.136	97.313	97.627	96.905	94.263	94.133	94.277	94.62	94.414	94.551	94.414	94.003	93.639	92.901	92.645	91.398	92.495	92.49	92.687	92.404	92.358	92.133	92.284	91.588	91.963	91.667	91.438	92.901	92.453
Arcobacter thereius	97.534	97.534	97.605	97.605	97.534	97.605	97.676	97.889	97.534	97.534	97.463	97.25	98.031	97.5		98.882	97.027	95.968	95.861	96.976	96.821	97.146	96.688	93.593	93.865	93.848	94.273	94.131	94.273	94.131	93.989	92.713	92.424	92.655	91.578	92.358	92.708	92.722	92.325	92.074	92.723	92.353	91.692	91.933	91.785	91.477	93.275	92.327
Arcobacter porcinus	98.207	98.174	98.141	98.141	98.141	98.074	98.141	98.34	98.008	98.008	98.074	97.809	98.406	97.977	98.882		97.466	96.389	96.384	96.959	96.875	97.257	96.736	94.097	94.317	94.426	94.691	94.758	94.758	94.625	94.426	93.244	93.161	93.324	91.838	92.701	92.961	92.862	92.368	92.568	92.448	92.563	92.006	92.497	92.089	91.835	93.227	92.453
Arcobacter cibarius	98.562	98.527	98.493	98.493	98.63	98.493	98.562	98.425	98.562	98.562	98.562	98.63	97.808	97.934	97.027	97.466		97.413	97.345	97.578	97.84	97.944	97.622	94.965	94.322	94.73	94.935	94.867	94.73	94.867	94.319	93.697	93.288	93.018	91.444	92.608	92.603	92.553	92.587	92.608	92.757	92.685	92.157	92.466	91.925	91.697	93.356	92.405
Arcobacter butzleri	97.292	97.292	97.292	97.292	97.222	97.222	97.153	97.083	97.083	97.083	97.083	97.014	96.875	96.766	95.968	96.389	97.413		99.926	98.161	97.77	97.805	97.639	95.205	94.387	94.653	94.931	94.792	94.861	95.139	94.375	93.911	93.537	93.194	91.25	92.708	92.842	93.023	92.434	92.917	92.582	93.19	92.868	93.12	93.259	93.059	93.746	92.243
Arcobacter lacus	97.417	97.417	97.343	97.343	97.343	97.269	97.196	97.122	97.122	97.122	97.122	97.122	96.9	96.716	95.861	96.384	97.345	99.926		98.081	97.934	97.823	97.565	95.052	94.461	94.539	94.686	94.539	94.539	94.834	94.096	93.796	93.427	92.989	91.07	92.472	92.836	93.058	92.614	92.915	93.801	93.205	92.981	93.058	92.984	92.984	93.722	92.103
Arcobacter vandammei	97.878	97.878	97.878	97.878	97.737	97.737	97.666	97.666	97.525	97.525	97.595	97.454	97.1	97.136	96.976	96.959	97.578	98.161	98.081		97.871	98.048	97.666	94.413	94.096	94.276	94.276	94.134	94.205	94.346	94.134	93.211	92.857	92.65	91.378	92.226	92.15	92.433	91.96	92.297	92.852	92.645	92.439	92.716	92.291	92.197	93.423	92.498
Arcobacter faecis	97.639	97.639	97.569	97.569	97.708	97.639	97.708	97.847	97.708	97.708	97.778	97.292	97.014	97.313	96.821	96.875	97.84	97.77	97.934	97.871		98.923	98.397	94.495	94.022	93.824	94.31	94.24	93.963	93.963	93.824	93.336	93.125	92.575	91.187	92.228	92.778	92.933	91.94	92.575	92.006	92.569	92.442	92.431	92.222	92.191	93.472	92.362
Arcobacter lanthieri	97.465	97.465	97.396	97.396	97.465	97.396	97.465	97.674	97.535	97.535	97.535	97.257	97.326	97.627	97.146	97.257	97.944	97.805	97.823	98.048	98.923		99.059	94.46	93.985	93.928	94.552	94.622	94.344	94.205	93.997	93.58	93.368	92.887	91.499	92.679	92.813	92.968	92.118	92.817	92.461	92.951	92.551	92.674	92.465	92.372	93.715	92.362
Arcobacter vitoriensis	97.083	97.083	97.014	97.014	97.083	97.014	97.083	97.014	97.222	97.222	97.153	96.944	97.153	96.905	96.688	96.736	97.622	97.639	97.565	97.666	98.397	99.059		94.306	93.875	93.893	94.448	94.518	94.101	94.101	93.893	93.846	93.611	92.783	91.117	92.505	92.917	93.099	92.083	92.783	92.378	92.778	92.364	92.569	92.778	92.558	93.542	92.208
Arcobacter acticola	94.792	94.792	94.722	94.722	94.722	94.653	94.583	94.514	94.931	94.931	94.931	94.722	94.653	94.263	93.593	94.097	94.965	95.205	95.052	94.413	94.495	94.46	94.306		98.08	98.194	96.667	96.736	96.597	96.736	96.806	95.442	95.552	94.375	93.125	94.514	95.205	95.419	95.717	94.375	94.472	94.927	94.614	94.927	94.302	94.143	93.468	92.732
Arcobacter caeni	94.613	94.613	94.539	94.539	94.539	94.465	94.391	94.317	94.539	94.539	94.465	94.613	94.539	94.133	93.865	94.317	94.322	94.387	94.461	94.096	94.022	93.985	93.875	98.08		99.41	96.531	96.827	96.531	96.531	97.565	95.199	95.273	94.539	92.768	93.948	94.83	95.052	95.199	93.506	95.572	95.347	94.943	94.978	94.239	94.239	93.058	92.583
Arcobacter venerupis	94.891	94.857	94.824	94.824	94.891	94.824	94.758	94.625	94.891	94.891	94.824	94.758	94.758	94.277	93.848	94.426	94.73	94.653	94.539	94.276	93.824	93.928	93.893	98.194	99.41		96.682	97.014	97.014	97.014	97.744	95.679	95.418	94.808	93.298	94.227	94.954	95.031	95.364	93.895	94.406	95.199	94.549	94.954	94.118	93.931	93.559	92.633
Arcobacter aquimarinus	94.824	94.791	94.891	94.891	94.824	94.891	94.824	94.691	95.09	95.09	95.156	94.625	95.023	94.62	94.273	94.691	94.935	94.931	94.686	94.276	94.31	94.552	94.448	96.667	96.531	96.682		99.402	98.871	98.871	98.672	95.302	95.551	96.289	95.286	95.883	94.622	94.542	94.508	94.422	93.287	94.118	93.677	94.29	94.118	93.858	94.09	92.563
Arcobacter defluvii	94.625	94.592	94.559	94.559	94.625	94.559	94.492	94.36	94.758	94.758	94.824	94.426	94.957	94.414	94.131	94.758	94.867	94.792	94.539	94.134	94.24	94.622	94.518	96.736	96.827	97.014	99.402		99.203	99.203	99.004	95.37	95.551	96.086	94.954	95.95	94.954	94.892	94.722	94.622	93.217	94.32	93.75	94.356	93.915	93.642	93.891	91.934
Arcobacter cloacae	94.625	94.592	94.691	94.691	94.625	94.691	94.758	94.758	94.625	94.625	94.691	94.426	94.824	94.551	94.273	94.758	94.73	94.861	94.539	94.205	93.963	94.344	94.101	96.597	96.531	97.014	98.871	99.203		99.602	98.871	95.233	95.153	96.221	94.555	95.817	94.821	94.752	94.437	94.356	93.497	93.982	93.823	94.223	94.05	93.786	94.29	91.725
Arcobacter ellisii	94.758	94.725	94.824	94.824	94.758	94.824	94.758	94.625	94.758	94.758	94.824	94.559	94.824	94.414	94.131	94.625	94.867	95.139	94.834	94.346	93.963	94.205	94.101	96.736	96.531	97.014	98.871	99.203	99.602		98.871	95.37	95.286	96.086	94.688	95.817	94.422	94.332	94.579	94.622	93.636	93.982	93.75	94.356	94.185	93.931	94.157	91.865
Arcobacter suis	94.625	94.592	94.691	94.691	94.559	94.625	94.559	94.492	94.559	94.559	94.625	94.426	94.492	94.003	93.989	94.426	94.319	94.375	94.096	94.134	93.824	93.997	93.893	96.806	97.565	97.744	98.672	99.004	98.871	98.871		94.89	95.153	95.749	94.489	95.684	94.754	94.682	94.508	94.422	93.287	94.726	94.113	94.422	93.712	93.425	93.692	91.934
Arcobacter nitrofigilis	93.484	93.484	93.416	93.416	93.553	93.484	93.553	93.347	93.656	93.656	93.656	93.416	93.656	93.639	92.713	93.244	93.697	93.911	93.796	93.211	93.336	93.58	93.846	95.442	95.199	95.679	95.302	95.37	95.233	95.37	94.89		94.063	94.368	92.901	93.313	94.063	94.048	93.862	93.93	93.842	93.137	92.201	92.95	94.441	94.324	93.548	92.453
Arcobacter anaerophilus	93.094	93.061	93.028	93.028	93.028	92.961	92.895	92.829	93.227	93.227	93.227	93.028	93.161	92.901	92.424	93.161	93.288	93.537	93.427	92.857	93.125	93.368	93.611	95.552	95.273	95.418	95.551	95.551	95.153	95.286	95.153	94.063		95.344	94.555	96.547	95.615	95.658	95.004	94.555	93.002	93.437	93.309	94.02	93.505	93.203	93.555	93.187
Arcobacter arenosus	92.852	92.819	92.785	92.785	92.852	92.785	92.852	92.852	92.717	92.717	92.785	92.515	92.852	92.645	92.655	93.324	93.018	93.194	92.989	92.65	92.575	92.887	92.783	94.375	94.539	94.808	96.289	96.086	96.221	96.086	95.749	94.368	95.344		96.491	96.086	94.062	94.052	93.866	93.725	92.727	92.507	92.805	93.05	93.869	93.714	93.927	91.515
Arcobacter bivalviorum	91.374	91.34	91.307	91.307	91.374	91.307	91.241	91.374	91.506	91.506	91.573	91.175	91.772	91.398	91.578	91.838	91.444	91.25	91.07	91.378	91.187	91.499	91.117	93.125	92.768	93.298	95.286	94.954	94.555	94.688	94.489	92.901	94.555	96.491		96.68	92.961	92.862	92.867	93.559	91.189	92.224	92.224	92.696	92.698	92.341	92.895	91.865
Arcobacter ebronensis	92.236	92.203	92.17	92.17	92.17	92.104	92.17	92.236	92.369	92.369	92.369	92.17	92.833	92.495	92.358	92.701	92.608	92.708	92.472	92.226	92.228	92.679	92.505	94.514	93.948	94.227	95.883	95.95	95.817	95.817	95.684	93.313	96.547	96.086	96.68		94.09	93.982	93.438	93.758	92.168	92.698	92.878	93.426	92.495	92.124	93.625	91.655
Arcobacter canalis	92.497	92.463	92.43	92.43	92.43	92.364	92.43	92.497	92.563	92.563	92.563	92.43	92.829	92.49	92.708	92.961	92.603	92.842	92.836	92.15	92.778	92.813	92.917	95.205	94.83	94.954	94.622	94.954	94.821	94.422	94.754	94.063	95.615	94.062	92.961	94.09		99.579	97.359	96.481	93.702	93.64	93.236	93.555	92.76	92.48	94.551	92.488
Arcobacter marinus	92.302	92.302	92.232	92.232	92.232	92.162	92.232	92.302	92.442	92.442	92.442	92.232	92.792	92.687	92.722	92.862	92.553	93.023	93.058	92.433	92.933	92.968	93.099	95.419	95.052	95.031	94.542	94.892	94.752	94.332	94.682	94.048	95.658	94.052	92.862	93.982	99.579		97.496	96.081	94.292	93.557	93.353	93.417	92.647	92.48	94.328	92.565
Arcobacter molluscorum	92.225	92.225	92.154	92.154	92.297	92.225	92.154	91.94	92.511	92.511	92.511	92.154	92.653	92.404	92.325	92.368	92.587	92.434	92.614	91.96	91.94	92.118	92.083	95.717	95.199	95.364	94.508	94.722	94.437	94.579	94.508	93.862	95.004	93.866	92.867	93.438	97.359	97.496		95.506	95.296	93.79	93.368	93.505	92.648	92.625	94.504	92.475
Arcobacter halophilus	92.634	92.601	92.568	92.568	92.568	92.502	92.435	92.369	92.701	92.701	92.701	92.568	92.966	92.358	92.074	92.568	92.608	92.917	92.915	92.297	92.575	92.817	92.783	94.375	93.506	93.895	94.422	94.622	94.356	94.622	94.422	93.93	94.555	93.725	93.559	93.758	96.481	96.081	95.506		93.986	92.968	92.442	93.161	92.63	92.341	94.754	92.772
Arcobacter pacificus	92.168	92.168	92.098	92.098	92.098	92.028	92.098	92.028	92.028	92.028	92.028	92.098	92.308	92.133	92.723	92.448	92.757	92.582	93.801	92.852	92.006	92.461	92.378	94.472	95.572	94.406	93.287	93.217	93.497	93.636	93.287	93.842	93.002	92.727	91.189	92.168	93.702	94.292	95.296	93.986		92.372	93.333	92.722	92.512	93.854	93.072	92.273
Arcobacter antarcticus	92.563	92.529	92.495	92.495	92.63	92.495	92.427	92.224	92.495	92.495	92.495	92.901	92.495	92.284	92.353	92.563	92.685	93.19	93.205	92.645	92.569	92.951	92.778	94.927	95.347	95.199	94.118	94.32	93.982	93.982	94.726	93.137	93.437	92.507	92.224	92.698	93.64	93.557	93.79	92.968	92.372		98.327	98.241	95.602	95.517	92.896	92.208
Arcobacter parvus	92.006	92.006	91.933	91.933	91.933	91.788	91.788	91.86	91.642	91.642	91.715	92.224	91.86	91.588	91.692	92.006	92.157	92.868	92.981	92.439	92.442	92.551	92.364	94.614	94.943	94.549	93.677	93.75	93.823	93.75	94.113	92.201	93.309	92.805	92.224	92.878	93.236	93.353	93.368	92.442	93.333	98.327		99.491	95.709	95.84	92.436	92.282
Arcobacter peruensis	92.629	92.596	92.563	92.563	92.563	92.43	92.364	92.297	92.297	92.297	92.364	92.829	92.563	91.963	91.933	92.497	92.466	93.12	93.058	92.716	92.431	92.674	92.569	94.927	94.978	94.954	94.29	94.356	94.223	94.356	94.422	92.95	94.02	93.05	92.696	93.426	93.555	93.417	93.505	93.161	92.722	98.241	99.491		95.805	95.734	92.824	92.767
Arcobacter haliotis	91.819	91.785	91.886	91.886	91.819	91.819	91.886	91.751	91.684	91.684	91.751	91.751	91.886	91.667	91.785	92.089	91.925	93.259	92.984	92.291	92.222	92.465	92.778	94.302	94.239	94.118	94.118	93.915	94.05	94.185	93.712	94.441	93.505	93.869	92.698	92.495	92.76	92.647	92.648	92.63	92.512	95.602	95.709	95.805		99.855	92.76	92.488
Arcobacter lekithochrous	91.546	91.546	91.618	91.618	91.546	91.546	91.618	91.474	91.402	91.402	91.474	91.474	91.618	91.438	91.477	91.835	91.697	93.059	92.984	92.197	92.191	92.372	92.558	94.143	94.239	93.931	93.858	93.642	93.786	93.931	93.425	94.324	93.203	93.714	92.341	92.124	92.48	92.48	92.625	92.341	93.854	95.517	95.84	95.734	99.855		92.48	92.449
Arcobacter mytili	93.36	93.327	93.293	93.293	93.293	93.161	93.227	93.293	92.961	92.961	92.961	93.293	93.36	92.901	93.275	93.227	93.356	93.746	93.722	93.423	93.472	93.715	93.542	93.468	93.058	93.559	94.09	93.891	94.29	94.157	93.692	93.548	93.555	93.927	92.895	93.625	94.551	94.328	94.504	94.754	93.072	92.896	92.436	92.824	92.76	92.48		92.628
Arcobacter sulfidicus	92.732	92.732	92.802	92.802	92.593	92.662	92.593	92.593	92.732	92.732	92.732	92.662	92.488	92.453	92.327	92.453	92.405	92.243	92.103	92.498	92.362	92.362	92.208	92.732	92.583	92.633	92.563	91.934	91.725	91.865	91.934	92.453	93.187	91.515	91.865	91.655	92.488	92.565	92.475	92.772	92.273	92.208	92.282	92.767	92.488	92.449	92.628
