# Supplementary material for: Species classification and novel plasmid identifications in Arcobacter cryaerophilus and Arcobacter cryaerophilus-like organisms
Source: Front Microbiol. 2022 Sep 21;13:984450. doi: 10.3389/fmicb.2022.984450 (PMC9535334; doi:10.3389/fmicb.2022.984450)
Supplement: Supplementary file 6 [file Table_6.XLSX]

## Sheet: Table S6
	Table S6: Distribution of virulence genes in 90 analyzed strains.
VFclass	Adherence							Glycosylation system										Immune evasion				Invasion		Motility and export apparatus							Toxin	Acid resistance	Antiphagocytosis					Efflux pump		Endotoxin	Enzyme	Immune modulator	Iron uptake	Lipid and fatty acid metabolism	Others
	hisF2	wbpB	wbpD	wbpE	wbpG	wbpH	wbpI	pglC	pglD	pglE	pglF	neuB2	neuC2	pseA	pseB	pseI	ptmB	galE	gtrB	acpXL	fabZ	ciaB	cheY1	flgG	flhA	flhB	fliI	fliN	fliP	motA	cysC1	ureG	wbjD/wecB	wecC	gmd-1	ugd	uge	acrA	acrB	bplB	eno	napA	hemL	panD	ddhA	ddhB	ddhC	wbcA	gmd
G13RTA	1	1	1	1	0	0	0	1	0	1	0	0	0	0	1	0	0	0	0	1	0	1	1	1	1	1	1	0	1	1	0	0	0	0	0	0	1	0	1	0	1	1	1	1	0	0	0	0	0
D2610	1	1	1	1	0	1	1	1	0	1	0	1	1	0	1	1	0	0	0	1	1	1	1	1	1	1	1	0	1	1	1	0	0	0	0	0	0	0	1	0	1	1	1	1	1	1	0	0	0
ATCC43158	0	0	0	0	0	0	0	0	0	0	0	1	1	0	1	1	1	1	0	1	0	1	1	1	1	1	1	0	1	1	0	0	0	0	0	0	0	0	1	0	1	1	1	1	0	0	0	0	0
938	0	0	0	1	0	0	0	0	0	0	0	0	0	0	0	0	0	0	0	1	0	1	1	1	1	1	1	0	1	1	0	0	0	0	0	0	0	0	1	0	1	1	1	1	0	0	0	0	0
382	1	1	0	1	0	0	1	0	0	0	0	1	0	0	1	1	1	0	0	1	0	1	1	1	1	1	1	0	1	1	0	0	0	0	0	0	0	1	1	1	1	1	1	1	1	0	0	0	0
151	1	1	1	0	0	0	1	0	1	1	0	1	1	0	1	1	0	0	0	1	0	1	1	1	1	1	1	0	1	1	0	0	0	0	0	0	1	1	0	0	1	1	1	1	1	1	0	0	0
123	1	1	1	1	0	0	0	0	0	0	0	1	1	0	1	1	0	0	0	1	0	1	1	1	1	1	1	0	1	1	0	0	0	0	0	0	1	1	0	0	1	1	1	1	1	1	0	0	0
17CS1201-2	0	0	0	0	0	0	0	0	0	0	0	1	0	0	1	1	0	0	0	1	0	1	1	1	1	1	1	0	1	1	0	0	0	0	0	0	1	1	0	0	1	1	1	1	0	0	0	0	0
17CS1061	0	0	0	1	0	0	0	0	0	0	0	1	1	0	1	1	1	0	0	1	0	1	0	1	1	1	1	1	1	1	0	0	0	0	0	0	0	1	0	0	1	1	1	1	0	0	0	0	0
17CS1055-B	0	0	0	1	0	0	0	0	0	0	0	1	1	0	1	1	1	1	0	1	0	1	1	1	1	1	1	0	1	1	0	0	1	0	0	0	0	0	1	0	1	1	1	1	0	0	0	0	0
17CS1055-A	1	0	0	0	0	0	0	0	0	0	0	1	1	0	1	1	0	1	0	1	0	1	1	1	1	1	1	0	1	1	0	0	1	1	0	0	0	0	1	0	1	1	1	1	1	1	0	0	0
17CS0996-B	0	0	0	1	0	0	0	0	0	0	0	1	1	0	1	1	0	1	0	1	0	1	1	1	1	1	1	0	1	1	0	0	0	0	0	0	1	0	1	0	1	1	1	1	0	0	0	0	0
17CS0996-A	0	0	0	1	0	0	0	0	0	0	0	1	1	0	1	1	0	1	0	1	0	1	1	0	1	1	1	0	1	1	0	0	0	0	0	0	1	0	1	0	1	1	1	1	0	0	0	0	0
17CS0830-1	0	0	0	1	0	0	0	0	0	0	0	1	1	0	1	1	1	1	0	1	0	1	1	1	1	1	1	0	1	1	0	0	0	0	0	1	0	0	1	0	1	0	1	1	0	0	0	0	0
16CS1292-4	1	1	0	0	1	1	1	0	0	0	0	1	0	0	1	1	0	0	0	1	0	1	1	1	1	1	1	0	1	1	0	0	0	0	0	0	0	1	0	1	1	1	1	1	1	1	0	0	0
16CS1290-1	1	1	0	0	1	1	1	0	0	0	0	1	0	0	1	1	0	0	0	1	0	1	1	1	1	1	1	0	1	1	0	0	0	0	0	0	0	1	0	1	1	1	1	1	1	1	0	0	0
16CS1285-4	0	0	0	0	0	0	0	0	0	0	0	0	0	0	1	0	0	1	0	1	0	1	1	1	1	1	1	0	0	1	0	0	0	0	1	0	0	1	0	0	1	1	1	1	0	0	0	0	0
16CS1285-3	1	1	1	1	0	0	1	1	0	1	0	0	0	0	1	1	0	0	0	1	0	1	1	1	1	1	1	0	1	1	1	0	0	0	0	0	1	1	0	0	1	1	1	1	1	0	0	0	0
16CS0847-6	1	1	0	0	1	1	1	0	0	0	0	1	0	0	1	1	0	0	0	1	0	1	1	1	1	1	1	0	1	1	0	0	0	0	0	0	0	1	0	1	1	1	1	1	1	1	0	0	0
16CS0847-5	1	1	0	0	1	1	1	0	0	0	0	1	0	0	1	1	0	0	0	1	0	1	1	1	1	1	1	0	1	1	0	0	0	0	0	0	0	1	0	1	1	1	1	1	1	1	0	0	0
16CS0847-4	1	1	0	0	1	1	1	0	0	0	0	1	0	0	1	1	0	0	0	1	0	1	1	1	1	1	1	0	1	1	0	0	0	0	0	0	0	1	0	1	1	1	1	1	1	1	0	0	0
16CS0847-2	1	1	0	0	1	1	1	0	0	0	0	1	0	0	1	1	0	0	0	1	0	1	1	1	1	1	1	0	1	1	0	0	0	0	0	0	0	1	0	1	1	1	1	1	1	1	0	0	0
16CS0847-1	1	1	0	0	1	1	1	0	0	0	0	1	0	0	1	1	0	0	0	1	0	1	1	1	1	1	1	0	1	1	0	0	0	0	0	0	0	1	0	1	1	1	1	1	1	1	0	0	0
16CS0830-1	0	0	0	1	0	0	0	0	0	0	0	1	1	0	1	1	1	0	0	1	0	1	1	1	1	1	1	1	1	1	0	0	0	0	0	0	0	0	1	0	1	1	1	1	0	0	0	0	0
16CS0814-1	0	0	0	1	0	0	0	0	0	0	0	1	1	0	0	0	0	0	0	1	0	1	1	1	1	1	1	1	1	1	0	0	1	1	0	0	0	0	1	0	1	1	1	1	1	1	0	0	0
16CS0369-1-AR-4	0	0	0	1	0	0	0	0	0	0	0	0	0	0	1	0	0	0	0	1	0	1	1	1	1	1	1	0	1	1	0	0	0	0	0	0	1	1	0	0	1	1	1	1	1	0	0	0	0
16CS0369-1-AR-1	0	0	0	1	0	0	0	0	0	0	0	0	0	0	1	0	0	0	0	1	0	1	1	1	1	1	1	0	1	1	0	0	0	0	0	0	1	1	0	0	1	1	1	1	1	0	0	0	0
16CS0366-1-AR-4	0	0	0	1	0	0	0	0	0	0	0	0	0	0	1	0	0	0	0	1	0	1	1	1	1	1	1	0	1	1	0	0	0	0	0	0	1	1	0	0	1	1	1	1	1	0	0	0	0
16CS0366-1-AR-3	0	0	0	1	0	0	0	0	0	0	0	0	0	0	1	0	0	0	0	1	0	1	1	1	1	1	1	0	1	1	0	0	0	0	0	0	1	1	0	0	1	1	1	1	1	0	0	0	0
16CS0366-1-AR-2	0	0	0	1	0	0	0	0	0	0	0	0	0	0	1	0	0	0	0	1	0	1	1	1	1	1	1	0	1	1	0	0	0	0	0	0	1	1	0	0	1	1	1	1	1	0	0	0	0
16CS0366-1-AR-1	0	0	0	1	0	0	0	0	0	0	0	0	0	0	1	0	0	0	0	1	0	1	1	1	1	1	1	0	1	1	0	0	0	0	0	0	1	1	0	0	1	1	1	1	1	0	0	0	0
M830MA	0	0	0	0	0	0	0	0	0	0	0	1	1	0	1	1	0	1	0	1	0	1	1	1	1	1	1	0	1	1	0	0	0	0	1	0	0	1	0	0	1	1	1	1	1	0	0	0	0
LMG24291	0	0	0	0	0	0	0	0	0	0	0	1	1	0	1	1	1	1	0	1	0	1	1	1	1	1	1	0	1	1	0	0	0	0	1	0	0	0	0	0	1	1	1	1	0	0	0	0	0
LMG10229	0	1	1	0	0	0	1	0	0	0	0	1	1	0	1	1	0	0	0	1	0	0	1	1	1	1	1	1	1	1	0	0	0	0	0	0	0	1	0	0	1	1	1	1	1	0	1	1	0
LMG10228	0	0	0	1	0	0	0	0	0	0	0	0	0	0	1	0	0	0	0	1	0	1	1	1	1	1	1	0	1	1	0	0	0	0	0	0	0	0	1	0	1	1	1	0	1	1	0	0	0
LMG10210	0	0	0	0	0	0	0	0	0	0	0	0	0	0	1	1	0	1	0	1	0	1	1	1	1	1	1	0	1	1	0	0	0	0	1	0	1	0	1	0	1	1	1	1	0	0	0	0	0
LMG9904	0	0	0	0	0	0	0	0	0	0	0	1	1	0	1	1	1	1	0	1	0	1	1	1	1	1	1	0	1	1	0	0	0	0	0	0	0	1	0	0	1	1	1	1	0	0	0	0	0
LMG9871	0	0	0	0	0	0	0	0	0	0	0	1	1	0	1	0	1	0	0	1	0	1	1	1	1	1	1	0	1	1	0	0	0	0	0	0	0	1	0	0	1	1	1	1	1	0	0	0	0
LMG9865	0	0	0	0	0	0	0	0	0	0	0	1	1	0	1	1	0	1	0	1	0	1	1	1	1	1	1	0	1	1	0	0	0	0	0	0	0	0	1	0	1	1	1	1	1	1	0	0	0
LMG9861	0	0	0	0	0	0	0	0	0	0	0	0	0	0	1	1	0	0	0	1	0	1	1	1	1	1	1	0	1	1	0	0	0	0	1	0	1	1	0	0	1	1	1	1	1	0	0	0	0
LMG9065	0	0	0	0	0	0	0	0	0	0	0	1	1	0	1	0	0	0	0	1	0	1	1	1	1	1	1	0	1	1	0	0	0	0	0	1	0	0	1	0	1	1	1	1	1	0	0	0	0
L406	0	1	1	1	0	0	0	0	0	0	0	1	0	0	1	1	0	0	0	1	0	1	1	1	1	1	1	0	1	1	1	0	0	0	0	0	0	0	1	0	1	1	1	1	1	0	0	0	0
L401	0	1	0	1	0	0	1	1	1	1	0	1	1	0	1	1	1	0	0	1	0	1	1	1	1	1	1	0	1	1	0	0	0	0	0	0	1	1	0	1	1	1	1	1	0	0	0	0	0
L400	0	0	0	0	0	0	0	1	1	1	0	0	0	0	1	1	0	0	0	1	0	1	1	1	1	1	1	0	1	1	1	0	1	1	0	0	0	0	1	0	1	1	1	1	0	0	0	0	0
L399	0	1	1	1	0	1	0	1	0	1	0	0	0	0	1	1	0	0	0	1	0	1	1	1	1	1	1	0	1	1	0	0	0	0	0	0	1	1	0	0	1	1	1	1	0	0	0	0	0
L398	0	1	1	1	0	0	1	1	0	1	0	1	1	0	1	1	0	0	0	1	0	1	1	1	1	1	1	0	1	1	0	0	0	0	0	0	1	0	1	0	1	1	1	1	0	0	0	0	0
L397	0	0	0	0	0	0	0	0	0	0	0	0	0	0	1	1	0	0	0	1	0	1	1	1	1	1	1	1	1	1	0	0	1	1	0	0	0	0	1	0	1	1	1	1	0	0	0	0	0
ICDCAC48	0	0	0	1	0	0	0	0	0	0	0	1	0	0	0	0	0	0	0	1	0	1	1	1	1	1	1	0	1	1	0	0	0	0	0	0	1	1	0	0	1	1	1	1	1	0	0	0	0
CNAC146	0	0	0	1	0	0	0	1	1	1	1	1	0	0	0	0	0	0	0	1	0	1	1	1	1	1	1	0	1	1	0	0	0	0	0	0	1	0	1	0	1	1	1	1	0	0	0	0	0
CNAC145	0	0	0	1	0	0	0	0	0	0	0	1	1	0	0	0	1	0	0	1	0	1	1	1	1	1	1	0	1	1	0	0	0	0	1	0	1	1	0	0	1	1	1	1	0	0	0	0	0
CNAC144	0	0	0	1	0	0	0	0	0	0	0	0	0	0	1	0	0	1	0	1	0	1	1	1	1	1	1	0	1	1	0	0	0	0	0	0	0	1	0	0	1	1	1	1	1	0	0	0	0
CNAC136	0	0	0	1	0	0	0	1	1	1	0	1	1	0	0	0	1	0	0	1	0	1	1	1	1	1	1	1	1	1	0	0	0	0	0	0	0	1	0	0	1	1	1	1	1	0	0	0	0
CNAC135	0	0	0	1	0	0	0	0	0	0	0	1	0	0	1	0	0	0	0	1	0	1	1	1	1	1	1	0	1	1	0	0	0	0	0	0	0	1	0	0	1	1	1	1	1	0	0	0	0
CNAC134	0	0	0	1	0	0	0	0	0	0	0	0	0	0	1	0	0	1	0	1	0	1	1	1	1	1	1	0	1	1	0	0	0	0	0	0	0	1	0	0	1	1	1	1	0	0	0	0	0
CNAC133	1	1	1	1	1	1	0	1	0	1	1	0	0	0	1	1	0	0	0	1	0	1	1	1	1	1	1	0	1	1	0	0	0	0	0	0	0	0	1	0	1	1	1	1	0	0	0	0	0
CNAC132	0	0	0	1	0	0	0	0	0	0	0	1	1	0	0	0	0	0	0	1	0	1	1	1	1	1	1	0	1	1	0	0	0	0	0	0	1	0	1	0	1	1	1	1	1	1	0	0	0
CNAC131	0	0	0	0	0	0	0	0	0	0	0	1	1	0	0	0	1	1	0	1	0	1	1	1	1	1	1	0	1	1	0	0	0	0	0	0	0	1	0	0	1	1	1	1	0	0	0	0	1
CNAC130	0	1	0	1	0	0	1	1	0	1	0	1	1	0	1	1	0	0	0	1	0	1	1	1	1	1	1	0	1	1	0	0	1	1	0	0	0	0	1	1	1	1	1	1	0	0	0	0	0
CNAC129	1	1	1	0	1	1	0	1	0	1	0	0	0	0	1	1	0	0	0	1	0	1	1	1	1	1	1	0	1	1	0	0	0	0	1	0	0	0	1	0	1	1	1	1	0	0	0	0	0
CNAC128	0	0	0	1	0	0	0	0	0	0	0	0	0	0	1	1	0	0	0	1	0	1	1	1	1	1	1	0	1	1	0	0	0	0	1	0	0	0	1	0	1	1	1	1	0	0	0	0	0
CNAC127	0	0	0	1	0	0	0	0	0	0	0	0	0	0	1	1	0	0	0	1	0	1	1	1	1	1	1	0	1	1	0	0	0	0	1	0	0	0	1	0	1	1	1	1	0	0	0	0	0
CNAC126	0	0	0	0	0	0	0	0	0	0	0	0	0	0	1	1	0	0	0	1	1	1	1	1	1	1	1	0	1	1	0	0	0	0	1	0	0	1	1	0	1	1	1	1	0	0	0	0	0
CNAC095	0	0	0	0	0	0	0	0	0	0	0	0	0	0	1	0	0	0	0	1	0	1	1	1	1	1	1	1	1	1	0	0	0	0	0	0	1	0	1	0	1	1	1	1	0	0	0	0	0
CNAC091	1	1	1	1	1	0	0	1	1	1	0	0	0	1	1	1	0	0	0	1	0	1	1	1	1	1	1	0	1	1	0	0	1	1	0	0	0	1	1	0	1	1	1	1	0	0	0	0	0
CNAC090	0	0	0	0	0	0	0	0	0	0	0	1	0	0	1	1	1	0	0	1	0	1	1	1	1	1	1	0	1	1	0	0	0	0	0	0	0	1	0	0	1	1	1	1	0	0	0	0	0
CNAC084	1	1	1	1	0	0	0	1	0	1	1	1	0	0	1	1	1	0	0	1	0	1	1	1	1	1	1	0	1	1	0	0	0	0	0	1	0	1	0	0	1	1	1	1	1	0	0	0	0
CNAC081	0	0	0	0	0	0	0	0	0	0	0	1	0	0	1	1	1	0	0	1	0	1	1	1	1	1	1	0	1	1	0	0	0	0	0	0	0	1	0	0	1	1	1	1	0	0	0	0	0
CNAC079	0	0	0	0	0	0	0	0	0	0	0	0	0	0	1	0	0	1	0	1	0	1	1	1	1	1	1	1	1	1	0	0	0	0	0	0	1	1	0	0	1	1	1	1	0	0	0	0	0
CNAC077	0	0	0	1	0	0	0	0	0	0	0	1	0	0	1	1	0	1	1	1	0	1	1	1	1	1	1	1	1	1	0	0	0	0	0	0	0	1	0	0	1	1	1	1	0	0	0	0	0
CNAC069	0	0	0	0	0	0	0	0	0	0	0	1	0	0	1	1	0	0	0	1	0	1	1	1	1	1	1	0	1	1	0	0	0	0	0	0	1	0	1	0	1	1	1	1	1	1	0	0	0
CNAC067	0	0	0	0	0	0	0	1	1	1	0	1	1	0	1	1	0	0	0	1	0	1	1	1	1	1	1	0	1	1	0	0	0	0	0	0	0	1	0	0	1	1	1	1	1	1	0	0	0
CNAC065	1	0	0	1	0	0	0	0	0	0	0	1	0	0	1	1	0	1	0	1	0	1	1	1	1	1	1	0	1	1	0	0	1	1	0	0	0	1	1	0	1	1	1	1	1	1	0	0	0
CNAC060	0	1	1	0	0	0	1	1	0	1	0	0	0	0	1	0	0	0	0	1	0	1	0	1	1	1	1	0	1	1	0	0	0	0	0	0	1	1	0	0	1	1	1	1	0	0	0	0	0
CNAC055	0	0	0	0	0	0	0	0	0	0	0	1	0	0	1	1	1	0	0	1	0	1	1	1	1	1	1	0	1	1	0	0	0	0	0	0	0	1	0	0	1	1	1	1	0	0	0	0	0
CNAC043	0	0	0	0	0	0	0	1	1	1	0	1	1	0	1	1	0	0	0	1	0	1	1	1	1	1	1	0	1	1	0	0	0	0	0	0	0	1	0	0	1	1	1	1	1	1	0	0	0
CNAC040	0	1	1	0	0	0	0	1	0	1	0	1	0	0	0	0	0	0	0	1	0	1	1	1	1	1	1	0	1	1	0	0	0	0	0	0	1	1	0	0	1	1	1	1	0	0	0	0	0
CNAC032	0	0	0	1	0	0	0	0	0	0	0	1	1	0	1	0	1	0	0	1	0	1	1	1	1	1	1	1	1	1	0	0	0	0	0	0	0	1	0	0	1	1	1	1	0	0	0	0	0
CNAC030	1	1	1	0	0	0	0	1	1	1	0	1	1	0	1	1	0	0	0	1	0	1	1	1	1	1	1	0	1	1	0	0	0	0	0	0	0	1	0	0	1	1	1	1	1	0	0	0	0
CNAC028	0	0	0	1	0	0	0	0	0	0	0	0	0	0	1	1	0	0	0	1	0	1	1	1	1	1	1	0	1	1	0	0	0	0	0	0	0	1	0	0	1	1	1	1	1	0	0	0	0
CNAC024	0	0	0	0	0	0	0	1	1	1	0	0	0	0	1	0	0	0	0	1	0	1	1	1	1	1	1	0	1	1	0	0	0	0	0	1	1	1	0	0	1	1	1	1	0	0	0	0	0
CNAC021	0	0	0	0	0	0	0	0	0	0	0	1	0	0	1	1	1	0	0	1	0	1	1	1	1	1	1	0	1	1	0	0	0	0	0	0	0	1	0	0	1	1	1	1	0	0	0	0	0
CNAC017	0	0	0	0	0	0	0	1	1	1	0	0	0	0	1	0	0	0	0	1	0	1	1	1	1	1	1	0	1	1	0	0	0	0	0	1	1	1	0	0	1	1	1	1	0	0	0	0	0
CNAC016	0	0	0	0	0	0	0	0	0	0	0	1	1	0	1	1	0	0	0	1	0	1	1	1	1	1	1	0	1	1	0	0	0	0	0	0	0	1	0	0	1	1	1	1	1	1	0	0	0
CNAC010	0	0	0	0	0	0	0	0	0	0	0	1	1	0	1	0	1	0	0	1	0	1	1	1	1	1	1	1	1	1	0	0	0	0	0	1	1	1	0	0	1	1	1	1	0	0	0	0	0
CNAC009	0	0	0	1	0	0	0	0	0	0	0	0	0	0	1	0	0	1	0	1	0	1	1	1	1	1	1	0	1	1	0	0	0	0	0	0	1	0	1	0	1	1	1	1	1	1	0	0	0
CNAC007	0	0	0	1	0	0	0	0	0	0	0	0	0	0	1	1	0	0	0	1	0	1	1	1	1	1	1	0	1	1	0	0	0	0	0	0	0	1	0	0	1	1	1	1	1	0	0	0	0
CNAC006	0	0	0	1	0	0	0	0	0	0	0	0	0	0	1	0	0	1	0	1	0	1	1	1	1	1	1	0	1	1	0	0	0	0	0	0	1	0	1	0	1	1	1	1	1	1	0	0	0
CNAC004	0	0	0	1	0	0	0	0	0	0	0	0	0	0	1	0	0	1	0	1	0	1	1	1	1	1	1	0	1	1	0	0	0	0	0	0	1	0	1	0	1	1	1	1	1	1	0	0	0
CNAC002	0	0	0	1	0	0	0	0	0	0	0	0	0	0	1	0	0	1	0	1	0	1	1	1	1	1	1	0	1	1	0	0	0	0	0	0	1	0	1	0	1	1	1	1	1	1	0	0	0
CNAC001	0	0	0	1	0	0	0	0	0	0	0	0	0	0	1	0	0	1	0	1	0	1	1	1	1	1	1	0	1	1	0	0	0	0	0	0	1	0	1	0	1	1	1	1	1	1	0	0	0
[truncated: 4 more columns]
