# Supplementary material for: Species classification and novel plasmid identifications in Arcobacter cryaerophilus and Arcobacter cryaerophilus-like organisms
Source: Front Microbiol. 2022 Sep 21;13:984450. doi: 10.3389/fmicb.2022.984450 (PMC9535334; doi:10.3389/fmicb.2022.984450)
Supplement: Supplementary file 7 [file Table_7.XLSX]

## Sheet: Table S7
	Table S7: ORFs and predicted functions in plasmid pCNAC48
ORF	gene	start	end	length	strand	function
ORF1	ORF41	1	1509	1509	+	replication initiation protein
ORF2	dnaB	1524	2849	1326	+	Replicative DNA helicase
ORF3	rhaR	2865	3836	972	+	HTH-type transcriptional activator RhaR
ORF4	fhuA_1	3938	6010	2073	+	Ferrichrome outer membrane transporter/phage receptor
ORF5	ORF42	6093	7682	1590	+	PepSY domain-containing membrane protein
ORF6	ORF43	7679	7984	306	+	putative membrane protein
ORF7	ORF44	8000	8506	507	+	putative membrane protein
ORF8	ahpC	9251	9847	597	+	Alkyl hydroperoxide reductase C
ORF9	trxA	9860	10177	318	+	Thioredoxin 1
ORF10	ORF45	10789	11067	279	+	putative membrane protein
ORF11	ORF46	11070	11354	285	+	hypothetical protein
ORF12	ORF47	11357	11629	273	+	hypothetical protein
ORF13	ORF48	11631	11747	117	+	DNA/RNA helicase
ORF14	ORF49	12017	14215	2199	-	DNA or RNA helicases of superfamily II KL Transcription; Replication, recombination, and repair
ORF15	ORF50	14222	15109	888	-	nucleotidyltransferase, AbiEii toxin family
ORF16	ORF51	15106	15744	639	-	hypothetical protein
ORF17	ORF52	15891	16169	279	-	hypothetical protein
ORF18	ORF53	16275	16844	570	-	acetyltransferase (GNAT family)
ORF19	ORF54	16881	16970	90	-	hypothetical protein
ORF20	ORF55	16974	17246	273	-	hypothetical protein
ORF21	ORF56	17394	17696	303	+	hypothetical protein
ORF22	ORF57	17725	18012	288	+	hypothetical protein
ORF23	ORF58	18017	18298	282	+	hypothetical protein
ORF24	ORF59	18311	18673	363	+	hypothetical protein
ORF25	ORF60	18683	18868	186	+	hypothetical protein
ORF26	ORF61	18895	19152	258	-	hypothetical protein
ORF27	ORF62	19253	19801	549	+	hypothetical protein
ORF28	ORF63	19812	20087	276	+	hypothetical protein
ORF29	ORF64	20121	20861	741	+	hypothetical protein
ORF30	ORF65	20917	21978	1062	+	hypothetical protein
ORF31	ORF66	22142	22375	234	+	hypothetical protein
ORF32	ORF67	22419	22547	129	+	hypothetical protein
ORF33	ORF68	22838	22933	96	+	hypothetical protein
ORF34	ORF69	23043	23393	351	+	hypothetical protein
ORF35	ORF70	24430	24750	321	+	hypothetical protein
ORF36	ORF71	24747	24902	156	+	hypothetical protein
ORF37	ORF72	25129	25689	561	+	transcriptional regulator, XRE family
ORF38	ORF73	25703	26407	705	+	hypothetical protein
ORF39	ORF74	26429	26542	114	+	hypothetical protein
ORF40	ORF75	26808	26906	99	-	hypothetical protein
ORF41	ORF76	27827	29017	1191	-	ATP-binding protein (AAA domain)
ORF42	ORF77	29693	30835	1143	-	Fic family protein (DUF4172 domain)
ORF43	ORF78	30964	31365	402	-	hypothetical protein
ORF44	cirA	31374	33437	2064	-	Colicin I receptor
ORF45	ORF79	33447	34424	978	-	ABC transporter, substrate-binding protein
ORF46	ORF80	34444	35679	1236	-	nitrite/nitric oxide reductase-related protein NnrS
ORF47	ssuB	35679	36437	759	-	Aliphatic sulfonates import ATP-binding protein SsuB
ORF48	ssuC_1	36425	37207	783	-	Putative aliphatic sulfonates transport permease protein SsuC
ORF49	ORF81	37314	37949	636	+	transcriptional regulator, Crp/Fnr family
ORF50	ORF82	38236	39375	1140	+	transposase, IS1634 family
ORF51	ORF83	39920	40366	447	+	transcriptional regulator, Crp/Fnr family
ORF52	ORF84	40550	40696	147	+	two-component system response regulator: hypothetical protein
ORF53	ORF85	41246	41599	354	+	hypothetical protein
ORF54	mazF	41586	41921	336	+	Endoribonuclease MazF
ORF55	hin_1	41931	42098	168	+	DNA-invertase hin
ORF56	ORF86	42230	42490	261	+	hypothetical protein
ORF57	ORF87	42511	42939	429	+	DUF411 domain-containing protein
ORF58	ORF88	43335	43721	387	-	hypothetical protein
ORF59	ORF89	43731	44669	939	-	hypothetical protein
ORF60	ORF90	44698	45165	468	-	hypothetical protein
ORF61	ORF91	45162	46856	1695	-	hypothetical protein
ORF62	ORF92	46849	47337	489	-	hypothetical protein
ORF63	ORF93	47541	48587	1047	+	DNA binding; molecular function
ORF64	ORF94	48708	49070	363	+	hypothetical protein
ORF65	ISBmu3	49135	49881	747	-	IS21 family transposase ISBmu3
ORF66	ISPpu7	49906	51429	1524	-	IS21 family transposase ISPpu7
ORF67	ORF95	51616	52134	519	+	hypothetical protein
ORF68	ORF96	52230	53012	783	+	hypothetical protein
ORF69	ORF97	53396	54631	1236	-	hypothetical protein
ORF70	ORF98	54716	55891	1176	-	hypothetical protein
ORF71	ORF99	56481	57326	846	+	hypothetical protein
ORF72	ORF100	57347	59509	2163	+	glycosyl hydrolase
ORF73	ORF101	59750	61543	1794	-	hypothetical protein
ORF74	ORF102	61701	63062	1362	-	the toxin-antitoxin system, toxin component, HipA family
ORF75	ORF103	63192	64034	843	+	hypothetical protein
ORF76	ORF104	64372	64596	225	-	TonB-dependent receptor protein
ORF77	ORF105	64606	64989	384	-	hypothetical protein
ORF78	ssuC_2	64977	65759	783	-	Putative aliphatic sulfonates transport permease protein SsuC
ORF79	ORF106	65866	66135	270	+	transcriptional regulator, Crp/Fnr family
ORF80	ORF107	66083	66424	342	-	transposase, IS605 family
ORF81	tnpA	66470	66886	417	+	IS200/IS605 family transposase
ORF82	ORF108	67054	67347	294	+	hypothetical protein
ORF83	ORF109	67344	68597	1254	+	the toxin-antitoxin system, toxin component, HipA family
ORF84	xerH	68828	69742	915	+	Tyrosine recombinase XerH
ORF85	ISPa38	70072	73017	2946	-	Tn3 family transposase ISPa38
ORF86	hin_2	73020	73568	549	-	DNA-invertase hin
ORF87	ORF110	74264	74638	375	+	hypothetical protein
ORF88	ARG_VEB-3	74679	75578	900	+	Extended-spectrum beta-lactamase PER-1
ORF89	ORF111	75680	76261	582	-	Tyrosine recombinase XerH
ORF90	ORF112	76353	77813	1461	+	transposase， IS91 family
ORF91	ORF113	77835	78221	387	+	hypothetical protein
ORF92	ORF114	78245	78688	444	+	Aminoglycoside N(6')-acetyltransferase type 1
ORF93	hin_3	79313	79924	612	-	DNA-invertase hin
ORF94	ISVsa19	80086	83085	3000	+	Tn3 family transposase ISVsa19
ORF95		83197	83334	138	-	transposase, IS1182 family
ORF96	ISUnCu17	83424	84212	789	-	IS1182 family transposase ISUnCu17
ORF97	ORF115	84385	84507	123	+	GNAT family N-acetyltransferase
ORF98	ARG_AAC(6')-Ie-APH(2'')-Ia	84508	85908	1401	+	bifunctional aminoglycoside N-acetyltransferase AAC(6')-Ie/aminoglycoside O-phosphotransferase APH(2'')-Ia
ORF99	ISEnca1	86144	86575	432	+	IS1380 family transposase ISEnca1
ORF100	ARG_optrA	87021	88943	1923	+	ABC-F type ribosomal protection protein OptrA
ORF101	ORF116	89126	89353	228	+	Phage portal protein
ORF102	ISEnca1	89639	90901	1263	+	S1380 family transposase ISEnca1
ORF103	ARG_aph(3')-IIIa	91140	91934	795	+	Aminoglycoside 3'-phosphotransferase
ORF104	ISDha5	91952	93316	1365	-	IS4 family transposase ISDha5
ORF105	ORF117	93515	94054	540	-	transcriptional regulator, TetR family
ORF106	ARG_mexA	94161	95300	1140	+	Multidrug resistance protein MexA
ORF107	ARG_mexB	95297	98410	3114	+	Multidrug resistance protein MexB
ORF108	oprM	98427	99815	1389	+	Outer membrane protein OprM
ORF109	nfo	99827	100282	456	-	Endonuclease 4
ORF110	fhuA_2	100382	101311	930	+	Ferrichrome outer membrane transporter/phage receptor
ORF111	ORF118	101328	102086	759	+	DUF4198 domain-containing protein
ORF112	ORF119	102211	102576	366	-	YgiW/YdeI family stress tolerance OB fold protein
ORF113	qseC_1	102661	103503	843	-	Sensor protein QseC
ORF114	qseC_2	103620	104024	405	-	Sensor protein QseC
ORF115	qseB	104021	104686	666	-	Transcriptional regulatory protein QseB
ORF116	bicA	105252	106748	1497	+	Bicarbonate transporter BicA
ORF117	ORF1	106959	107156	198	-	SLAC1 anion channel family protein
ORF118	ORF2	107606	107764	159	-	SLAC1 anion channel family protein
ORF119	ORF3	107963	108943	981	+	hypothetical protein
ORF120	ORF4	109218	109565	348	+	DsrE family protein
ORF121	ORF5	109712	110242	531	+	hypothetical protein
ORF122	tdhA	110293	112341	2049	-	TonB-dependent heme receptor A
ORF123	ORF6	112700	113359	660	-	M48 family peptidase
ORF124	hsdR2	113352	116444	3093	-	Type I restriction-modification system, restriction subunit R
ORF125	ORF8	116441	117784	1344	-	KAP family P-loop domain protein
ORF126	ORF9	117788	119482	1695	-	hypothetical protein
ORF127	ORF10	119479	120759	1281	-	Type I restriction-modification system, specificity subunit S
ORF128	ORF11	120756	121052	297	-	DNA-damage-inducible protein D
ORF129	ORF12	121052	122035	984	-	Uncharacterized protein clustered with Type I restriction-modification system
ORF130	hsdM2	122032	123519	1488	-	type I restriction-modification system subunit M
ORF131	ORF14	123524	124108	585	-	restriction endonuclease subunit S
ORF132	ORF15	124105	124632	528	-	GNAT family N-acetyltransferase
ORF133	ORF16	124882	126468	1587	-	HipA domain-containing protein
ORF134	ORF17	126684	126860	177	-	hypothetical protein
ORF135	ORF18	126860	127219	360	-	putative membrane protein
ORF136	ORF19	127233	129035	1803	-	hypothetical protein
ORF137	ORF20	129040	129756	717	-	Uncharacterized protein
ORF138	ORF21	129753	129926	174	-	hypothetical protein
ORF139	ORF22	130077	130868	792	-	hypothetical protein
ORF140	ORF23	130940	131305	366	-	hypothetical protein
ORF141	ORF24	131413	132777	1365	-	transposase, IS4 family (ISPepr1 group)
ORF142	ORF25	132986	133588	603	-	hypothetical protein
ORF143	ORF26	133837	135666	1830	+	7TMR-DISM-7TM/7TMR-DISMED2 domain-containing two-component system sensor histidine kinase
ORF144	arlR	135722	136414	693	+	Response regulator ArlR
ORF145	ORF27	136635	137393	759	+	hypothetical protein
ORF146	ORF28	137619	138020	402	+	transposase
ORF147	ARG_mefA	138188	139405	1218	+	macrolide-efflux protein
ORF148	ORF29	139407	140771	1365	-	transposase, IS4 family (ISPepr1 group)
ORF149	ARG_msrD	141098	142561	1464	+	ABC-F type ribosomal protection protein Msr(D)
ORF150	ORF30	142587	144128	1542	+	ISCR-family transposase
ORF151	ORF31	144150	144371	222	+	hypothetical protein
ORF152	ARG_ereB	144878	146137	1260	+	EreB family erythromycin esterase
ORF153	ORF33	146193	146483	291	+	IS91 family transposase
ORF154	ORF34	146380	147306	927	-	hypothetical protein
ORF155	ORF35	147306	148808	1503	-	DUF2779 domain-containing protein
ORF156	ORF36	148786	149568	783	-	hypothetical protein
ORF157	ORF37	149577	151652	2076	-	conserved hypothetical protein (AAA domain)
ORF158	ORF38	151664	151957	294	-	hypothetical protein
ORF159	smc	151970	155551	3582	-	putative exonuclease SbcCD, C subunit
ORF160	sbcD	155548	156741	1194	-	DNA repair exonuclease SbcCD, nuclease subunit
ORF161	ORF39	157143	158210	1068	+	NT_Rel-Spo_like domain-containing protein
ORF162	ORF40	158635	159549	915	+	partitioning protein, ParA family
ORF163	noc	159559	160575	1017	+	Chromosome partition protein Smc
